# Supplementary material for: Schistosoma japonicum extracellular vesicle miRNA cargo regulates host macrophage functions facilitating parasitism
Source: PLoS Pathog. 2019 Jun 4;15(6):e1007817. doi: 10.1371/journal.ppat.1007817 (PMC6548406; doi:10.1371/journal.ppat.1007817)
Supplement: S1 Table — (XLSX) [file ppat.1007817.s013.xlsx]

## Sheet: S1 Table
		S1 Table List of miRNAs identified in adult Schistosoma japonicum EVs
SortID	Name	miRNA sequence	Reads for R1	% of total reads (R1)	Reads for R2	% of total reads (R2)	Reads for R3	% of total reads (R3)	Enriched/Depleted
1	sja-bantam	UGAGAUCGCGAUUAAAGCU	18309	0.00437869	5663.5	0.00511843	5662	0.00312241	No Change
2	sja-let-7	GGAGGUAGUUCGUUGUGUGGU	32188	0.00769793	11318	0.0102287	48257.5	0.0266125	No Change
3	sja-let-7b	AGAGGUAGUGAUUCAUAUGACU	18466	0.00441624	6598	0.00596299	3451.5	0.00190339	Depleted
4	sja-let-7s*	GAGGUAGUUAGAUGUACGACU	28318	0.0067724	6185	0.00558974	3491.5	0.00192545	No Change
5	sja-lin-4	UCCCUGAGACCUUAGAGUUGU	5856	0.00140049	2134	0.00192862	962.5	0.000530788	No Change
6	sja-mir-1	UGGAAUGUGGCGAAGUAUGGUC	50886	0.0121696	159482	0.144133	63838	0.0352046	Depleted
7	sja-mir-1b	UGGAAUGUUGUGAAGUAUGUGC	30255	0.00723564	95417.5	0.0862343	37700	0.0207904	Depleted
8	sja-mir-2a	UCACAGCCAGUAUUGAUGAACG	1237	0.000295835	1687	0.00152464	679.5	0.000374723	Depleted
9	sja-mir-2b	UAUCACAGCCCUGCUUGGGACAC	458	0.000109533	126.5	0.000114325	53.5	2.95036e-05	No Change
10	sja-mir-2c	ACCCUUGUUCGACUGUGAUGUG	109	2.60679e-05	478	0.000431996	50	2.75734e-05	No Change
11	sja-mir-2d	UAUCACAGUCCUGCUUAGGUGACG	12	2.86986e-06	34.5	3.11796e-05	7.5	4.13601e-06	No Change
12	sja-mir-2e	UAUCACAGUCCAAGCUUUGGU	0	0	24	2.16902e-05	5	2.75734e-06	No Change
13	sja-mir-7	UGGAAGACUGGUGAUAUGUUGUU	2192	0.000524228	3976.5	0.00359379	730.5	0.000402848	Depleted
14	sja-mir-7b	UGGAAGACUUGUGAUUUAGUUGUU	797	0.000190607	46	4.15729e-05	0.5	2.75734e-07	No Change
15	sja-mir-8	UAAUACUGUUAGGUAAAGAUGCC	73	1.74583e-05	319	0.000288299	33	1.81985e-05	No Change
16	sja-mir-10	AACCCUGUAGACCCGAGUUUGG	6529	0.00156144	3575.5	0.00323139	6583	0.00363032	No Change
17	sja-mir-31	UGGCAAGAUUACGGCGAAGCU	13	3.10902e-06	0	0	2.5	1.37867e-06	No Change
18	sja-mir-36	CCACCGGGUAGACAUUCAUUCGC	7717	0.00184556	1693	0.00153006	3165	0.0017454	No Change
19	sja-mir-61	UGACUAGAAAGUGCACUCACUUC	111440	0.0266515	9936.5	0.00898019	17450.5	0.0096234	Enriched
20	sja-mir-71a	UGAAAGACGAUGGUAGUGAGAUG	304746	0.0728816	249712	0.225679	124698	0.068767	No Change
21	sja-mir-71b	UGAAAGACUUGAGUAGUGAGACG	13935	0.00333263	16803.5	0.0151863	3618	0.00199521	Depleted
22	sja-mir-124	UAAGGCACGCGGUGAAUGUCA	154	3.68299e-05	120	0.000108451	18.5	1.02022e-05	Depleted
23	sja-mir-125a	UCCCUGAGACCCUUUGAUUGUC	2458	0.000587843	602.5	0.000544514	996.5	0.000549538	No Change
24	sja-mir-125b	UCCCUGAGACUGAUAAUUGCU	3491104	0.834916	474172	0.428537	1.20231e+06	0.663034	Enriched
25	sja-mir-190	UGAUAUGUAUGGGUUACUUGGU	5511	0.00131798	10856	0.0098112	2306.5	0.00127196	No Change
26	sja-mir-219	UGAUUGUCCAUUCGCAUUUCUU	66	1.57842e-05	158	0.000142794	17	9.37496e-06	No Change
27	sja-mir-277	UAAAUGCAUUUUCUGGCCCGU	4424	0.00105802	3546	0.00320473	914.5	0.000504318	No Change
28	sja-mir-277b	AAAAUGCAUCAUCUACCCUAGA	16954	0.00405464	5337.5	0.00482381	369	0.000203492	No Change
29	sja-mir-307	CCUCAUAAAGAAGGUUGUUUGAUG	20	4.7831e-06	34	3.07278e-05	1	5.51468e-07	No Change
30	sja-mir-750	CCAGAUCUGUCGCUUCCAACU	10009	0.0023937	28626.5	0.0258714	278918	0.153814	No Change
31	sja-mir-1175	UGAGAUUCAAUUACUUCAACUG	65	1.55451e-05	387.5	0.000350206	54.5	3.0055e-05	No Change
32	sja-mir-1989	UCAGCUGUGUUCAUGUCUUCGA	611	0.000146124	359.5	0.000324901	135	7.44482e-05	No Change
33	sja-mir-2162	UAUUAUGCAACGUUUCACUCU	9450	0.00226002	5335	0.00482155	6320	0.00348528	No Change
34	sja-mir-3479	UAUUGCACUUACCUUCGCCUUG	194	4.63961e-05	519	0.00046905	115	6.34188e-05	No Change
35	sja-mir-3488	GCUCCGGUAGCUUAGUUGGU	0	0	7	6.32631e-06	0	0	No Change
36	sja-mir-3505	UGACUGUCUGGACACAGUAGUUU	6602	0.0015789	1065.5	0.000962954	381.5	0.000210385	Enriched
37	sja-mir-new1	GAGAGAGCACUUUUAUGACGGA	60	1.43493e-05	63.5	5.73886e-05	25	1.37867e-05	No Change
38	sja-mir-new2	AGCUAAAUAGGUUAGUUUGACUGUC	168	4.01781e-05	91	8.2242e-05	23	1.26838e-05	No Change
	use 4 fold difference as the percentage cutoff for enrichment or depeltion; do not consider depletion if % is low (<1%) in All miRNA dataset
