# Supplementary material for: Schistosoma japonicum extracellular vesicle miRNA cargo regulates host macrophage functions facilitating parasitism
Source: PLoS Pathog. 2019 Jun 4;15(6):e1007817. doi: 10.1371/journal.ppat.1007817 (PMC6548406; doi:10.1371/journal.ppat.1007817)
Supplement: S2 Table — (XLSX) [file ppat.1007817.s014.xlsx]

## Sheet: S2 Table
	S2 Table List of differentially expressed genes in macrophages associated with SjEV treatment
Gene_ensemble_ID	Gene_name	NCBI_gene_ID	logFC	Regulation	PValue	FDR
ENSMUSG00000064341	mt-Nd1	17716	-2.24535	down	5.97134e-15	7.92222e-14
ENSMUSG00000064345	mt-Nd2	17717	-2.49059	down	2.12136e-22	4.74474e-21
ENSMUSG00000064354	mt-Co2	17709	-1.07044	down	5.56611e-12	5.70226e-11
ENSMUSG00000064360	mt-Nd3	17718	-3.04607	down	0.000673312	0.00226666
ENSMUSG00000065947	mt-Nd4l	17720	-1.95263	down	0.00179614	0.00550613
ENSMUSG00000064363	mt-Nd4	17719	-1.70501	down	3.27623e-15	4.42447e-14
ENSMUSG00000064367	mt-Nd5	17721	-1.90234	down	2.87345e-18	4.98998e-17
ENSMUSG00000064368	mt-Nd6	17722	-1.61688	down	5.8112e-14	7.14059e-13
ENSMUSG00000064370	mt-Cytb	17711	-2.06132	down	5.24142e-29	1.74026e-27
ENSMUSG00000009093	Gstt4	75886	7.67979	up	1.38386e-18	2.47703e-17
ENSMUSG00000038618	Rassf7	66985	-1.60449	down	2.039e-12	2.16323e-11
ENSMUSG00000040552	C3ar1	12267	1.07958	up	1.06627e-09	8.69851e-09
ENSMUSG00000028838	Extl1	56219	1.69905	up	7.96947e-11	7.19272e-10
ENSMUSG00000071335	Mfsd4b3	100041085	2.59385	up	6.00085e-06	3.00066e-05
ENSMUSG00000028459	Cd72	12517	-1.28263	down	3.13022e-24	7.89702e-23
ENSMUSG00000037913	Tmem156	243025	2.05292	up	5.33671e-05	0.000228213
ENSMUSG00000034285	Nipsnap1	18082	-1.42743	down	1.89997e-12	2.02243e-11
ENSMUSG00000029414	Kntc1	208628	-1.79281	down	1.46503e-17	2.39488e-16
ENSMUSG00000027848	Olfml3	99543	-1.40404	down	0.000740503	0.00247014
ENSMUSG00000025059	Gk	14933	1.91326	up	9.60524e-33	3.85896e-31
ENSMUSG00000074221	Zfp568	243905	1.16192	up	0.000472159	0.00165514
ENSMUSG00000005506	Celf1	13046	1.03358	up	1.1458e-06	6.3487e-06
ENSMUSG00000039994	Timeless	21853	-1.69172	down	1.00368e-23	2.46421e-22
ENSMUSG00000068966	Zbtb34	241311	1.4088	up	9.61275e-09	7.10479e-08
ENSMUSG00000046324	Ermp1	226090	1.28182	up	1.81095e-08	1.29805e-07
ENSMUSG00000044551	9930012K11Rik	268759	-1.66583	down	0.000336035	0.00121897
ENSMUSG00000039063	Echdc3	67856	-1.04664	down	4.22009e-09	3.2386e-08
ENSMUSG00000000204	Slfn4	20558	2.203	up	1.64284e-47	1.21004e-45
ENSMUSG00000075031	Hist1h2bb	319178	-4.93748	down	0.00615737	0.0165401
ENSMUSG00000027984	Hadh	15107	-2.24399	down	8.83954e-35	3.86647e-33
ENSMUSG00000022186	Oxct1	67041	-1.1478	down	1.50027e-18	2.67419e-17
ENSMUSG00000020656	Grhl1	195733	2.22268	up	1.55444e-09	1.24589e-08
ENSMUSG00000073530	Pappa2	23850	4.57714	up	0.0187917	0.0441009
ENSMUSG00000026781	Acbd5	74159	-1.13457	down	3.92001e-07	2.34981e-06
ENSMUSG00000020134	Peli1	67245	2.13436	up	3.15728e-18	5.47547e-17
ENSMUSG00000021108	Prkch	18755	-1.44003	down	3.4187e-27	1.03335e-25
ENSMUSG00000026219	Trip12	14897	1.00195	up	3.73926e-07	2.24566e-06
ENSMUSG00000026788	Zbtb43	71834	1.04365	up	4.68001e-06	2.37635e-05
ENSMUSG00000015766	Eps8	13860	1.48802	up	7.87263e-23	1.82122e-21
ENSMUSG00000034382	AI661453	224833	-3.00534	down	6.86039e-05	0.000287611
ENSMUSG00000020092	Pald1	27355	-4.14558	down	7.95209e-26	2.20593e-24
ENSMUSG00000042608	Stk40	74178	2.11785	up	1.51036e-40	8.37957e-39
ENSMUSG00000038286	Bphl	68021	-1.48022	down	1.27631e-14	1.64725e-13
ENSMUSG00000094509	Ighv14-1		5.91719	up	1.55112e-06	8.42691e-06
ENSMUSG00000037300	Ttc13	234875	-1.13399	down	1.95509e-09	1.54765e-08
ENSMUSG00000035107	Dcbld2	73379	2.35497	up	1.26732e-45	8.41554e-44
ENSMUSG00000029992	Gfpt1	14583	1.10857	up	4.51812e-18	7.71029e-17
ENSMUSG00000029863	Casp2	12366	-1.0097	down	7.86762e-06	3.85736e-05
ENSMUSG00000025498	Irf7	54123	3.79917	up	9.24596e-116	4.38875e-113
ENSMUSG00000042807	Hecw2	329152	7.67915	up	4.11402e-17	6.51668e-16
ENSMUSG00000073633	Fbxo36	66153	-1.17783	down	0.0130671	0.0319926
ENSMUSG00000036249	Rbm43	71684	-1.71382	down	1.34419e-06	7.38414e-06
ENSMUSG00000042523	Dnal1	105000	1.41457	up	0.0120556	0.0297697
ENSMUSG00000000028	Cdc45	12544	-1.21486	down	1.22666e-13	1.46105e-12
ENSMUSG00000031934	Panx1	55991	-1.157	down	1.7668e-06	9.54204e-06
ENSMUSG00000040274	Cdk6	12571	1.32401	up	2.45805e-11	2.3562e-10
ENSMUSG00000060371	Caln1	140904	4.87976	up	0.00145116	0.00453754
ENSMUSG00000023802	Nox3	224480	3.99508	up	2.76209e-11	2.62175e-10
ENSMUSG00000038843	Gcnt1	14537	-1.01055	down	0.00816208	0.0211666
ENSMUSG00000050212	Eva1b	230752	3.91197	up	2.4524e-27	7.44785e-26
ENSMUSG00000013974	Mcemp1	69189	1.88449	up	1.24455e-06	6.86914e-06
ENSMUSG00000028229	Rmdn1	66302	-1.31365	down	0.000464736	0.00163135
ENSMUSG00000020101	Vsir	74048	-1.0643	down	3.17957e-15	4.30754e-14
ENSMUSG00000074677	Sirpb1c	100038947	2.96354	up	0.00944303	0.0240888
ENSMUSG00000028266	Lmo4	16911	1.01322	up	6.50071e-14	7.94215e-13
ENSMUSG00000030615	Tmem126a	66271	1.33686	up	5.88493e-05	0.000249409
ENSMUSG00000039942	Ptger4	19219	-1.07152	down	3.08529e-06	1.60932e-05
ENSMUSG00000069265	Hist1h3a	360198	-3.27252	down	0.00530778	0.0145196
ENSMUSG00000069265	Hist1h3a	382523	-3.27252	down	0.00530778	0.0145196
ENSMUSG00000036862	Dchs1	233651	-4.8533	down	9.07181e-18	1.50018e-16
ENSMUSG00000003420	Fcgrt	14132	-2.07308	down	9.47547e-12	9.532e-11
ENSMUSG00000050931	Sgms2	74442	4.42606	up	0.010159	0.0256446
ENSMUSG00000037366	Pafah2	100163	1.10491	up	7.01373e-07	4.03809e-06
ENSMUSG00000050440	Hamp	84506	7.35047	up	8.95295e-16	1.27774e-14
ENSMUSG00000048285	Frmd6	319710	2.0019	up	9.097e-06	4.39851e-05
ENSMUSG00000024871	Doc2g	60425	-2.59128	down	8.61355e-09	6.39949e-08
ENSMUSG00000001247	Lsr	54135	-1.61747	down	3.17859e-09	2.4734e-08
ENSMUSG00000039043	Arpin	70420	-1.00135	down	2.14434e-06	1.14699e-05
ENSMUSG00000030401	Rtn2	20167	1.21597	up	0.00651291	0.0173721
ENSMUSG00000008730	Hipk1	15257	1.57212	up	2.95756e-16	4.39213e-15
ENSMUSG00000040865	Ino80d	227195	1.12003	up	0.0135564	0.0330303
ENSMUSG00000007080	Pole	18973	-2.03106	down	5.45725e-25	1.4391e-23
ENSMUSG00000031502	Col4a1	12826	-2.50139	down	7.76845e-10	6.41912e-09
ENSMUSG00000028599	Tnfrsf1b	21938	5.12553	up	7.38497e-195	9.46457e-192
ENSMUSG00000063531	Sema3e	20349	5.50424	up	1.18096e-24	3.05762e-23
ENSMUSG00000019978	Epb41l2	13822	-1.02638	down	1.30339e-10	1.15281e-09
ENSMUSG00000021322	Aoah	27052	2.08863	up	3.60102e-26	1.03015e-24
ENSMUSG00000076435	Acsf2	264895	-1.06874	down	0.00721619	0.0189772
ENSMUSG00000021109	Hif1a	15251	1.34342	up	9.28934e-10	7.63645e-09
ENSMUSG00000049323	Smcr8	237782	1.00792	up	8.21476e-05	0.000338522
ENSMUSG00000048833	Slc39a9	328133	1.2848	up	6.06572e-06	3.03073e-05
ENSMUSG00000031828	Klhl36	234796	-1.34566	down	4.75764e-09	3.63156e-08
ENSMUSG00000028893	Sesn2	230784	1.40173	up	3.99912e-26	1.13642e-24
ENSMUSG00000055862	Izumo4	71564	-1.99825	down	3.07881e-06	1.6066e-05
ENSMUSG00000048327	Ckap2l	70466	-2.60337	down	4.74283e-18	8.08299e-17
ENSMUSG00000033249	Hsf4	26386	-1.28636	down	0.000279722	0.0010355
ENSMUSG00000031503	Col4a2	12827	2.21778	up	0.0103421	0.0260453
ENSMUSG00000056999	Ide	15925	1.29669	up	3.43372e-13	3.95387e-12
ENSMUSG00000028602	Tnfrsf8	21941	2.68977	up	0.00361336	0.0102948
ENSMUSG00000026779	Mastl	67121	-2.13483	down	4.12916e-09	3.17262e-08
ENSMUSG00000030774	Pak1	18479	-1.00353	down	7.22192e-07	4.15236e-06
ENSMUSG00000057424	Olfr934	258434	-2.00924	down	1.51153e-14	1.93717e-13
ENSMUSG00000031697	Orc6	56452	-1.40287	down	3.43509e-08	2.37199e-07
ENSMUSG00000045502	Hcar2	80885	3.60855	up	2.71024e-129	1.65402e-126
ENSMUSG00000040111	Gramd1b	235283	1.02398	up	6.5755e-17	1.0277e-15
ENSMUSG00000096145	Vkorc1	27973	-1.03752	down	4.52072e-07	2.68976e-06
ENSMUSG00000061882	Ccdc62	208908	-1.48415	down	0.000315169	0.00115307
ENSMUSG00000039055	Eme1	268465	-2.47232	down	7.61715e-20	1.4614e-18
ENSMUSG00000023106	Denr	68184	2.26034	up	1.34219e-17	2.19688e-16
ENSMUSG00000020869	Lrrc59	98238	1.28909	up	4.5107e-21	9.29408e-20
ENSMUSG00000028691	Prdx1	18477	1.15581	up	2.18716e-06	1.16746e-05
ENSMUSG00000041762	Gpr155	68526	-1.41508	down	0.000547979	0.00188737
ENSMUSG00000005045	Chd5	269610	-1.10751	down	2.16807e-08	1.53344e-07
ENSMUSG00000034401	Spata6	67946	1.30985	up	3.29505e-08	2.2802e-07
ENSMUSG00000009731	Kcnd1	16506	-1.23783	down	0.00782615	0.0203738
ENSMUSG00000048988	Elfn1	243312	5.21661	up	0.000302076	0.00111177
ENSMUSG00000028437	Ubap1	67123	1.41847	up	6.76161e-24	1.66648e-22
ENSMUSG00000021024	Psma6	26443	1.62971	up	0.000206158	0.000780768
ENSMUSG00000020886	Dlg4	13385	-1.0577	down	2.57435e-08	1.80783e-07
ENSMUSG00000025626	Phf6	70998	1.78851	up	3.66777e-10	3.11505e-09
ENSMUSG00000045136	Tubb2b	73710	1.37817	up	1.49198e-11	1.46075e-10
ENSMUSG00000022010	Tsc22d1	21807	-1.65342	down	2.337e-14	2.94214e-13
ENSMUSG00000019467	Arhgef25	52666	-1.31719	down	3.57139e-06	1.8456e-05
ENSMUSG00000031451	Gas6	14456	-1.89769	down	5.1967e-22	1.13267e-20
ENSMUSG00000027399	Il1a	16175	9.79559	up	1.62198e-128	9.44876e-126
ENSMUSG00000048497	Mmgt2	216829	-1.12474	down	0.000960563	0.00313166
ENSMUSG00000028453	Fancg	60534	-1.33669	down	1.04504e-08	7.69725e-08
ENSMUSG00000041607	Mbp	17196	-1.5543	down	8.69611e-11	7.832e-10
ENSMUSG00000026674	Ddr2	18214	2.80746	up	0.000187364	0.000716152
ENSMUSG00000020788	Atp2a3	53313	-1.48675	down	8.73741e-17	1.35077e-15
ENSMUSG00000020053	Igf1	16000	-1.72331	down	2.36453e-20	4.69098e-19
ENSMUSG00000029554	Mad1l1	17120	-1.10096	down	3.463e-12	3.5995e-11
ENSMUSG00000020150	Gamt	14431	-3.4198	down	7.20528e-34	3.07809e-32
ENSMUSG00000047910	Pcdhb16	93887	-2.19149	down	0.00109571	0.00353096
ENSMUSG00000047648	Fbxo30	71865	1.04018	up	0.0101054	0.0255243
ENSMUSG00000079554	Aox2	213043	1.34451	up	8.64074e-05	0.000353801
ENSMUSG00000021203	Otub2	68149	1.99026	up	1.55055e-11	1.51578e-10
ENSMUSG00000025507	Pidd1	57913	-1.16548	down	1.41182e-06	7.72911e-06
ENSMUSG00000035152	Ap2b1	71770	1.19556	up	5.98516e-15	7.93234e-14
ENSMUSG00000046733	Gprc5a	232431	2.39383	up	1.19083e-53	1.09796e-51
ENSMUSG00000037171	Nodal	18119	-3.1074	down	6.8528e-06	3.39357e-05
ENSMUSG00000033066	Gas7	14457	1.10274	up	5.25098e-14	6.47705e-13
ENSMUSG00000024810	Il33	77125	6.14383	up	1.46702e-07	9.28458e-07
ENSMUSG00000029379	Cxcl3	330122	7.37868	up	1.67495e-14	2.13593e-13
ENSMUSG00000031982	Arv1	68865	1.13365	up	0.000652273	0.00220241
ENSMUSG00000048897	Zfp710	209225	-2.12631	down	2.22685e-47	1.60333e-45
ENSMUSG00000030978	Rrm1	20133	-1.47618	down	1.61646e-15	2.25179e-14
ENSMUSG00000025246	Tbl1x	21372	1.15974	up	2.05292e-12	2.17619e-11
ENSMUSG00000027459	Fam110a	73847	-1.741	down	1.0508e-09	8.5832e-09
ENSMUSG00000021485	Mxd3	17121	-4.34447	down	8.76163e-06	4.26306e-05
ENSMUSG00000026365	Cfh	12628	-2.84777	down	4.99443e-12	5.13301e-11
ENSMUSG00000028031	Dkk2	56811	-3.06712	down	1.97492e-12	2.09872e-11
ENSMUSG00000046387	Pcdhb17	93888	-2.47866	down	1.11872e-06	6.20941e-06
ENSMUSG00000024283	Wac	225131	1.14597	up	0.000319409	0.00116592
ENSMUSG00000004359	Spic	20728	4.42662	up	0.0101993	0.0257262
ENSMUSG00000040276	Pacsin1	23969	-3.97137	down	4.69334e-05	0.000203415
ENSMUSG00000055493	Epm2a	13853	-1.42713	down	3.72982e-10	3.16566e-09
ENSMUSG00000028799	Zfp362	230761	-1.05172	down	3.4521e-06	1.78901e-05
ENSMUSG00000078606	Gm4070	100042856	2.06738	up	1.16696e-05	5.56392e-05
ENSMUSG00000035385	Ccl2	20296	7.27089	up	1.31987e-228	2.41649e-225
ENSMUSG00000020649	Rrm2	20135	-2.47538	down	2.56826e-30	9.32433e-29
ENSMUSG00000028232	Tmem68	72098	1.37885	up	5.57753e-05	0.00023748
ENSMUSG00000038151	Prdm1	12142	2.76481	up	2.75095e-07	1.68367e-06
ENSMUSG00000062014	Gmfb	63985	1.26156	up	8.50793e-05	0.000349212
ENSMUSG00000023036	Pcdhgc4	93707	-1.21142	down	1.14038e-07	7.31237e-07
ENSMUSG00000039195	1110008P14Rik	73737	1.41306	up	2.68931e-07	1.6491e-06
ENSMUSG00000026482	Rgl1	19731	1.9041	up	1.61806e-50	1.36428e-48
ENSMUSG00000038893	Fam117a	215512	-2.13121	down	1.11805e-12	1.22574e-11
ENSMUSG00000027398	Il1b	16176	9.6876	up	0	0
ENSMUSG00000030206	Gsg1	14840	-3.05412	down	0.000462599	0.00162429
ENSMUSG00000058486	Wdr91	101240	-1.28882	down	8.16777e-26	2.26087e-24
ENSMUSG00000022831	Hcls1	15163	1.18079	up	4.88662e-19	8.90852e-18
ENSMUSG00000020178	Adora2a	11540	4.69226	up	1.85403e-34	8.02744e-33
ENSMUSG00000032802	Srxn1	76650	1.46214	up	9.22998e-14	1.11072e-12
ENSMUSG00000035373	Ccl7	20306	8.20753	up	1.4522e-90	4.89773e-88
ENSMUSG00000028438	Kif24	109242	-1.32044	down	0.000604612	0.00205645
ENSMUSG00000026914	Psmd14	59029	1.22975	up	1.35844e-07	8.6358e-07
ENSMUSG00000063889	Crem	12916	1.06531	up	2.61514e-06	1.38038e-05
ENSMUSG00000035473	Galm	319625	-1.08308	down	2.74255e-06	1.44288e-05
ENSMUSG00000023367	Tmem176a	66058	-2.22903	down	5.00708e-07	2.96127e-06
ENSMUSG00000040152	Thbs1	21825	7.76994	up	3.80743e-19	6.98083e-18
ENSMUSG00000042770	Hebp1	15199	-1.59079	down	1.25195e-12	1.36437e-11
ENSMUSG00000005087	Cd44	12505	1.2881	up	6.98411e-26	1.95007e-24
ENSMUSG00000029810	Tmem176b	65963	-2.34996	down	6.29249e-23	1.47701e-21
ENSMUSG00000078653	Cntd1	68107	-3.47214	down	0.00145597	0.00454781
ENSMUSG00000036918	Ttc7	225049	-1.44685	down	4.21085e-26	1.19131e-24
ENSMUSG00000050493	Fam167b	230766	-1.64354	down	7.07879e-15	9.29526e-14
ENSMUSG00000030878	Cdr2	12585	1.13306	up	1.14899e-15	1.62713e-14
ENSMUSG00000044043	Pcdhb14	93885	-4.34242	down	0.0185277	0.043569
ENSMUSG00000021025	Nfkbia	18035	1.14965	up	4.51525e-20	8.78109e-19
ENSMUSG00000029578	Wipi2	74781	1.12561	up	2.00004e-16	2.99445e-15
ENSMUSG00000025759	Mfsd8	72175	1.35009	up	0.000537236	0.00185435
ENSMUSG00000033985	Tesk2	230661	-1.46846	down	4.14113e-05	0.000181274
ENSMUSG00000034165	Ccnd3	12445	-1.36395	down	5.25978e-18	8.82321e-17
ENSMUSG00000042111	Ccdc115	69668	-1.23841	down	4.086e-16	6.01909e-15
ENSMUSG00000025810	Nrp1	18186	-1.10983	down	1.42062e-06	7.77042e-06
ENSMUSG00000003549	Ercc1	13870	2.57736	up	1.58863e-63	2.09895e-61
ENSMUSG00000029705	Cux1	13047	-1.1503	down	4.16063e-20	8.14086e-19
ENSMUSG00000031627	Irf2	16363	-1.03736	down	5.03338e-08	3.40052e-07
ENSMUSG00000052087	Rgs14	51791	-1.58404	down	4.70966e-24	1.1743e-22
ENSMUSG00000035513	Ntng2	171171	7.62383	up	5.20333e-71	8.89145e-69
ENSMUSG00000041000	Trim62	67525	-1.85918	down	0.00396246	0.0111709
ENSMUSG00000029557	Mrm2	68017	-1.02632	down	0.00126629	0.00402398
ENSMUSG00000031647	Mfap3l	71306	1.65103	up	6.11594e-06	3.05464e-05
ENSMUSG00000032741	Tpcn1	252972	-3.0406	down	2.78779e-87	8.3089e-85
ENSMUSG00000024654	Asrgl1	66514	-1.09364	down	5.54701e-08	3.72201e-07
ENSMUSG00000020205	Phlda1	21664	4.16252	up	2.36478e-84	6.7349e-82
ENSMUSG00000058427	Cxcl2	20310	6.0523	up	7.45947e-291	1.91201e-287
ENSMUSG00000027956	Tmem144	70652	-1.45395	down	4.72845e-19	8.64476e-18
ENSMUSG00000053475	Tnfaip6	21930	4.74983	up	0.00296364	0.00863816
ENSMUSG00000002500	Rpl3l	66211	-2.02772	down	0.00238225	0.00711343
ENSMUSG00000026142	Rhbdd1	76867	1.08426	up	1.17793e-11	1.17116e-10
ENSMUSG00000035352	Ccl12	20293	5.59398	up	6.89785e-05	0.000289087
ENSMUSG00000040133	Gpr176	381413	-2.75249	down	6.87516e-28	2.16492e-26
ENSMUSG00000060073	Psma3	19167	1.05476	up	0.000349172	0.00126376
ENSMUSG00000049897	Stkld1	279029	-2.26006	down	2.0167e-05	9.28711e-05
ENSMUSG00000025509	Pnpla2	66853	-1.08166	down	1.52278e-15	2.13056e-14
ENSMUSG00000023961	Enpp4	224794	1.89454	up	2.91929e-05	0.000131
ENSMUSG00000024177	Nme4	56520	-1.17457	down	0.00232957	0.00696262
ENSMUSG00000078796	Zfp541	666528	-3.9197	down	2.06191e-07	1.28279e-06
ENSMUSG00000019066	Rab3d	19340	-1.28633	down	1.54744e-07	9.75983e-07
ENSMUSG00000033420	Antxr1	69538	1.22361	up	5.63089e-06	2.8278e-05
ENSMUSG00000044165	Bcl2l15	229672	3.0864	up	0.00602822	0.0162408
ENSMUSG00000040584	Abcb1a	18671	5.69955	up	5.51956e-17	8.65835e-16
ENSMUSG00000029771	Irf5	27056	-1.19792	down	6.35293e-21	1.29855e-19
ENSMUSG00000036815	Dpp10	269109	-2.51091	down	0.000563941	0.0019361
ENSMUSG00000073987	Ggh	14590	1.82595	up	6.54838e-05	0.000275251
ENSMUSG00000028525	Pde4b	18578	1.93567	up	6.63482e-16	9.59728e-15
ENSMUSG00000044716	Dok7	231134	4.91313	up	2.00929e-30	7.31563e-29
ENSMUSG00000027654	Fam83d	71878	-3.21259	down	6.43037e-15	8.4873e-14
ENSMUSG00000064179	Tnnt1	21955	-1.49384	down	0.00362646	0.0103282
ENSMUSG00000034480	Diaph2	54004	1.57293	up	5.748e-09	4.3461e-08
ENSMUSG00000030064	Frmd4b	232288	-2.72157	down	2.19068e-47	1.5862e-45
ENSMUSG00000022679	Mpv17l	93734	1.27901	up	0.00607976	0.0163556
ENSMUSG00000027160	Ccdc34	68201	-1.78681	down	8.05074e-15	1.05392e-13
ENSMUSG00000047123	Ticam1	106759	1.53331	up	7.40052e-35	3.24812e-33
ENSMUSG00000029601	Iqcd	75732	-1.92317	down	6.60718e-06	3.28081e-05
ENSMUSG00000023349	Clec4n	56620	5.52154	up	8.97042e-30	3.11558e-28
ENSMUSG00000031617	Tmem184c	234463	1.55408	up	0.0184193	0.043346
ENSMUSG00000031557	Plekha2	83436	-1.2522	down	3.88771e-18	6.68791e-17
ENSMUSG00000036934	4921524J17Rik	66714	1.0875	up	0.0173162	0.0410438
ENSMUSG00000054733	Msra	110265	-1.49172	down	2.93408e-15	3.98339e-14
ENSMUSG00000078651	Aoc2	237940	-1.28495	down	4.29421e-08	2.92582e-07
ENSMUSG00000036398	Ppp1r11	76497	1.05456	up	2.46131e-10	2.13569e-09
ENSMUSG00000032024	Clmp	71566	-5.41905	down	0.00101757	0.0032974
ENSMUSG00000054814	Usp46	69727	-1.06373	down	0.00396912	0.0111872
ENSMUSG00000021770	Samd8	67630	1.88183	up	2.5061e-12	2.63049e-11
ENSMUSG00000021171	Esyt2	52635	1.30332	up	7.09323e-09	5.32241e-08
ENSMUSG00000026220	Slc16a14	71781	-1.73677	down	0.000105822	0.000425681
ENSMUSG00000034206	Polq	77782	-2.33465	down	1.33775e-13	1.59041e-12
ENSMUSG00000038005	Hpf1	72612	1.10277	up	6.00156e-05	0.000253764
ENSMUSG00000001228	Uhrf1	18140	-1.71847	down	7.02216e-32	2.6626e-30
ENSMUSG00000030703	Gdpd3	68616	-1.12618	down	0.00663289	0.0176546
ENSMUSG00000052477	C130026I21Rik	620078	1.96175	up	5.63757e-46	3.84314e-44
ENSMUSG00000052477	C130026I21Rik	100041057	1.96175	up	5.63757e-46	3.84314e-44
ENSMUSG00000028789	Azin2	242669	-1.29959	down	0.00522338	0.0143193
ENSMUSG00000026667	Uhmk1	16589	1.12237	up	0.000250489	0.000934305
ENSMUSG00000075528	Aarsd1	69684	-1.07883	down	3.21939e-11	3.02713e-10
ENSMUSG00000001588	Acap1	216859	-2.74411	down	9.84521e-57	1.03423e-54
ENSMUSG00000022565	Plec	18810	-1.58636	down	2.15988e-18	3.78674e-17
ENSMUSG00000089844	A530032D15Rik	381287	5.31028	up	2.66832e-56	2.71406e-54
ENSMUSG00000089844	A530032D15Rik	100041708	5.31028	up	2.66832e-56	2.71406e-54
ENSMUSG00000029207	Apbb2	11787	1.38735	up	2.58968e-19	4.81005e-18
ENSMUSG00000038816	Ctnnal1	54366	-1.515	down	0.00567197	0.0153813
ENSMUSG00000028970	Abcb1b	18669	-1.55037	down	7.66695e-32	2.88999e-30
ENSMUSG00000037458	Azin1	54375	1.02439	up	1.25194e-07	7.99443e-07
ENSMUSG00000026126	Ptpn18	19253	-2.23712	down	6.91422e-40	3.70764e-38
ENSMUSG00000035365	Parpbp	75317	-1.89	down	0.000329642	0.00119918
ENSMUSG00000026069	Il1rl1	17082	-1.12447	down	0.0137571	0.0334684
ENSMUSG00000029158	Yipf7	75581	-2.26131	down	1.14991e-12	1.25745e-11
ENSMUSG00000000682	Cd52	23833	3.15579	up	1.98204e-11	1.92147e-10
ENSMUSG00000027466	Rbck1	24105	-1.01168	down	4.96521e-15	6.61478e-14
ENSMUSG00000090173	Fbxw10	213980	-3.12591	down	0.00928278	0.0237367
ENSMUSG00000074170	Plekhf1	72287	-1.74784	down	1.95121e-07	1.21746e-06
ENSMUSG00000030380	Mzf1	109889	-1.13108	down	0.000905545	0.00296891
ENSMUSG00000029177	Cenpa	12615	-4.00932	down	1.83327e-41	1.04423e-39
ENSMUSG00000019214	Chtf18	214901	-1.44151	down	1.66531e-13	1.96706e-12
ENSMUSG00000022096	Hr	15460	-5.50299	down	5.36685e-05	0.000229425
ENSMUSG00000074622	Mafb	16658	1.10489	up	2.08227e-08	1.47802e-07
ENSMUSG00000056888	Glipr1	73690	1.11701	up	0.0131866	0.0322396
ENSMUSG00000050914	Ankrd37	654824	-3.06201	down	8.44727e-67	1.30434e-64
ENSMUSG00000025510	Cd151	12476	-1.24481	down	2.75862e-12	2.8908e-11
ENSMUSG00000024388	Myo7b	17922	-2.22478	down	3.44224e-06	1.78462e-05
ENSMUSG00000051517	Arhgef39	230098	-2.64762	down	2.10371e-19	3.94168e-18
ENSMUSG00000030142	Clec4e	56619	3.44491	up	5.68861e-120	2.91621e-117
ENSMUSG00000002107	Celf2	14007	-1.00141	down	4.03233e-06	2.06796e-05
ENSMUSG00000040478	Prdm13	230025	-3.21022	down	3.89491e-15	5.23241e-14
ENSMUSG00000048200	Cracr2b	213573	-3.01527	down	1.45993e-14	1.87668e-13
ENSMUSG00000023074	Mospd1	70380	1.51916	up	0.000380292	0.00136407
ENSMUSG00000028439	Fam219a	71901	1.02274	up	0.0003122	0.00114384
ENSMUSG00000002944	Cd36	12491	4.09597	up	1.24488e-36	5.931e-35
ENSMUSG00000027454	Gins1	69270	-2.16628	down	0.00172589	0.00530814
ENSMUSG00000038518	Jarid2	16468	1.26117	up	5.0044e-18	8.45763e-17
ENSMUSG00000030199	Etv6	14011	1.20117	up	9.44646e-11	8.47207e-10
ENSMUSG00000021972	Hmbox1	219150	1.0922	up	5.78998e-07	3.39919e-06
ENSMUSG00000010358	Ifi35	70110	1.36647	up	5.51247e-16	8.01905e-15
ENSMUSG00000039936	Pik3cd	18707	-2.24033	down	9.68559e-48	7.2591e-46
ENSMUSG00000027939	Nup210l	77595	-1.26489	down	2.17902e-09	1.71538e-08
ENSMUSG00000050592	Fam78a	241303	-2.40696	down	1.40806e-16	2.13055e-15
ENSMUSG00000029491	Pde6b	18587	2.36218	up	9.73325e-09	7.1897e-08
ENSMUSG00000042029	Ncapg2	76044	-1.08389	down	2.65125e-05	0.000120065
ENSMUSG00000028124	Gclm	14630	1.22055	up	4.15258e-10	3.5059e-09
ENSMUSG00000030790	Adm	11535	-1.96054	down	8.13496e-25	2.11906e-23
ENSMUSG00000019792	Trmt11	73681	1.32646	up	2.13793e-06	1.14451e-05
ENSMUSG00000023010	Tmbim6	110213	1.17761	up	1.54326e-16	2.32962e-15
ENSMUSG00000028944	Prkag2	108099	-1.61082	down	9.67698e-10	7.93475e-09
ENSMUSG00000032021	Crtam	54698	1.28921	up	8.75712e-05	0.000358337
ENSMUSG00000039298	Cdk5rap2	214444	1.15414	up	1.84717e-19	3.48138e-18
ENSMUSG00000014633	Cmc2	66531	-1.24826	down	0.000942952	0.0030813
ENSMUSG00000068115	Ninl	78177	-1.43749	down	2.73268e-11	2.59615e-10
ENSMUSG00000039187	Fanci	208836	-2.60705	down	4.84596e-18	8.22862e-17
ENSMUSG00000041498	Kif14	381293	-3.40759	down	5.22305e-22	1.13648e-20
ENSMUSG00000053916	Nanp	67311	-1.30992	down	0.00309544	0.00897739
ENSMUSG00000018570	2810408A11Rik	70419	-5.63007	down	8.48184e-05	0.000348296
ENSMUSG00000001891	Ugp2	216558	1.23994	up	0.000159243	0.000617693
ENSMUSG00000025875	Tspan17	74257	-1.42006	down	8.43233e-09	6.26849e-08
ENSMUSG00000028037	Ifi44	99899	2.28981	up	1.19103e-45	7.95012e-44
ENSMUSG00000037572	Wdhd1	218973	-2.17792	down	4.31466e-16	6.32476e-15
ENSMUSG00000050860	Phospho1	237928	-1.34606	down	1.3186e-11	1.30094e-10
ENSMUSG00000041515	Irf8	15900	1.41498	up	9.18458e-27	2.70597e-25
ENSMUSG00000005686	Ampd3	11717	1.08991	up	2.05349e-11	1.98473e-10
ENSMUSG00000045751	Mms22l	212377	-1.34326	down	3.73553e-05	0.000164292
ENSMUSG00000024151	Msh2	17685	-1.51203	down	5.4034e-10	4.51434e-09
ENSMUSG00000018381	Abi3	66610	-1.97175	down	6.69711e-11	6.10023e-10
ENSMUSG00000024948	Map4k2	26412	-1.08392	down	4.40007e-10	3.70508e-09
ENSMUSG00000055296	Tmem245	242474	1.39482	up	3.94067e-08	2.69784e-07
ENSMUSG00000027401	Tgm3	21818	4.59845	up	0.00591041	0.0159574
ENSMUSG00000046982	Tshz1	110796	-1.13559	down	1.09904e-05	5.25766e-05
ENSMUSG00000031974	Abcb10	56199	-1.28841	down	0.000114794	0.000458317
ENSMUSG00000016529	Il10	16153	5.40194	up	5.66412e-05	0.000240847
ENSMUSG00000073435	Nme3	79059	-2.11496	down	1.27369e-25	3.49542e-24
ENSMUSG00000038260	Trpm4	68667	2.32565	up	2.02286e-57	2.19703e-55
ENSMUSG00000026341	Actr3	74117	1.50075	up	1.02279e-14	1.32539e-13
ENSMUSG00000026150	Mff	75734	2.05085	up	3.95806e-14	4.9106e-13
ENSMUSG00000029223	Uchl1	22223	1.88852	up	1.56375e-06	8.48118e-06
ENSMUSG00000017146	Brca1	12189	-1.31067	down	6.87714e-09	5.16632e-08
ENSMUSG00000046410	Kcnk6	52150	-1.24229	down	3.87137e-09	2.9817e-08
ENSMUSG00000028251	Tstd3	77032	-1.18521	down	0.00256808	0.00760807
ENSMUSG00000067925	Cxx1a	66158	-1.35978	down	4.44057e-05	0.000193375
ENSMUSG00000049214	Skint7	328505	6.76732	up	1.51646e-10	1.33757e-09
ENSMUSG00000027803	Wwtr1	97064	2.87269	up	5.52223e-06	2.77977e-05
ENSMUSG00000057554	Lgals8	56048	1.35735	up	1.73199e-25	4.67309e-24
ENSMUSG00000052331	Ankrd44	329154	-1.04515	down	0.000407773	0.00145208
ENSMUSG00000058216	Gstp3	225884	4.99617	up	0.000677768	0.0022787
ENSMUSG00000021903	Galnt15	78754	3.02003	up	0.000446015	0.0015708
ENSMUSG00000055561	Spink5	72432	2.05521	up	1.72132e-25	4.6541e-24
ENSMUSG00000033883	D3Ertd254e	241944	1.06621	up	0.00277498	0.0081364
ENSMUSG00000067924	Cxx1b	553127	-1.3598	down	4.40575e-05	0.000191924
ENSMUSG00000032174	Icam5	15898	-1.20102	down	0.00010645	0.000427668
ENSMUSG00000078816	Prkcg	18752	-1.35412	down	6.62088e-07	3.82739e-06
ENSMUSG00000062380	Tubb3	22152	1.42898	up	0.000818574	0.00270592
ENSMUSG00000037405	Icam1	15894	-2.80687	down	1.02414e-79	2.52412e-77
ENSMUSG00000014470	Rnf166	68718	-1.07216	down	5.36091e-10	4.48177e-09
ENSMUSG00000055809	Dnaaf3	436022	-2.67372	down	8.8976e-22	1.90688e-20
ENSMUSG00000035458	Tnni3	21954	-2.68329	down	0.000186765	0.000714502
ENSMUSG00000001014	Icam4	78369	-2.29007	down	0.0104013	0.0261686
ENSMUSG00000026872	Zeb2	24136	1.14092	up	5.10668e-07	3.01875e-06
ENSMUSG00000034349	Smc4	70099	-1.1481	down	1.09783e-09	8.93889e-09
ENSMUSG00000044098	Rsbn1	229675	1.84093	up	1.0565e-16	1.62352e-15
ENSMUSG00000040124	Gorab	98376	1.13293	up	6.73962e-08	4.46152e-07
ENSMUSG00000056529	Ptafr	19204	1.1577	up	1.53019e-13	1.81247e-12
ENSMUSG00000023330	Dtwd1	69185	1.11906	up	7.49797e-08	4.93042e-07
ENSMUSG00000012126	Ubxn11	67586	1.18976	up	6.7141e-06	3.32874e-05
ENSMUSG00000039789	Zfp597	71063	1.52326	up	1.18104e-05	5.62686e-05
ENSMUSG00000037759	Ptger2	19217	3.55171	up	1.84428e-20	3.69896e-19
ENSMUSG00000044786	Zfp36	22695	1.15154	up	5.32833e-16	7.75998e-15
ENSMUSG00000038967	Pdk2	18604	-1.54466	down	3.54356e-06	1.83264e-05
ENSMUSG00000028687	Mutyh	70603	-1.50551	down	6.11042e-07	3.56608e-06
ENSMUSG00000034135	Sik3	70661	1.12469	up	3.21925e-18	5.57539e-17
ENSMUSG00000078974	Sec61g	20335	1.32134	up	6.30687e-05	0.000265797
ENSMUSG00000078974	Sec61g	100043039	1.32134	up	6.30687e-05	0.000265797
ENSMUSG00000078974	Sec61g	102637269	1.32134	up	6.30687e-05	0.000265797
ENSMUSG00000001517	Foxm1	14235	-2.31246	down	2.89432e-40	1.57845e-38
ENSMUSG00000020010	Vnn3	26464	8.91786	up	2.65657e-39	1.38966e-37
ENSMUSG00000045817	Zfp36l2	12193	-2.132	down	6.3161e-29	2.08627e-27
ENSMUSG00000054931	Zkscan4	544922	-1.9392	down	0.000253685	0.000944574
ENSMUSG00000030201	Lrp6	16974	1.11131	up	1.60514e-06	8.69095e-06
ENSMUSG00000020300	Cpeb4	67579	1.62119	up	3.39296e-06	1.7612e-05
ENSMUSG00000005225	Plekha8	231999	1.12286	up	3.06484e-08	2.12664e-07
ENSMUSG00000049858	Suox	211389	-1.96082	down	4.61285e-13	5.24564e-12
ENSMUSG00000021222	Dcaf4	73828	-1.35991	down	2.35441e-12	2.47939e-11
ENSMUSG00000029528	Pxn	19303	1.08087	up	2.78092e-13	3.23708e-12
ENSMUSG00000024750	Zfand5	22682	3.08813	up	1.79612e-15	2.49394e-14
ENSMUSG00000073418	C4b	12268	-1.88538	down	1.10165e-12	1.20984e-11
ENSMUSG00000030002	Dusp11	72102	1.04185	up	1.25281e-06	6.90282e-06
ENSMUSG00000027293	Ehd4	98878	-1.13211	down	6.78503e-16	9.79245e-15
ENSMUSG00000029428	Stx2	13852	-1.35345	down	7.69555e-11	6.96021e-10
ENSMUSG00000058624	Gda	14544	1.74276	up	0.000107664	0.000432005
ENSMUSG00000079509	Zfx	22764	1.08347	up	0.012795	0.0313985
ENSMUSG00000028890	Mtf1	17764	1.4184	up	7.54237e-17	1.17025e-15
ENSMUSG00000041219	Arhgap11a	228482	-1.59938	down	3.83366e-14	4.77476e-13
ENSMUSG00000022305	Lrp12	239393	1.01517	up	5.48052e-11	5.0242e-10
ENSMUSG00000039232	Stx11	74732	1.86752	up	1.90276e-21	3.99112e-20
ENSMUSG00000016526	Dyrk3	226419	-1.30616	down	2.16321e-11	2.08606e-10
ENSMUSG00000048458	Fam212b	109050	-3.18	down	0.000961047	0.00313245
ENSMUSG00000044162	Tnip3	414084	-2.49643	down	1.48687e-47	1.10149e-45
ENSMUSG00000010095	Slc3a2	17254	1.32234	up	3.69017e-23	8.82337e-22
ENSMUSG00000007207	Stx1a	20907	1.2561	up	0.00239584	0.0071507
ENSMUSG00000036450	Hif1an	319594	1.21061	up	1.41431e-06	7.73945e-06
ENSMUSG00000078671	Chd2	244059	1.24236	up	2.72482e-08	1.90619e-07
ENSMUSG00000050410	Tcf19	106795	-3.15559	down	5.90518e-32	2.25913e-30
ENSMUSG00000033487	Fndc3a	319448	1.35889	up	2.67418e-16	3.98052e-15
ENSMUSG00000044103	Il1f9	215257	4.26212	up	0.0206561	0.0478282
ENSMUSG00000026036	Nif3l1	65102	1.53138	up	7.09524e-14	8.64378e-13
ENSMUSG00000020021	Fgd6	13998	1.35986	up	2.54908e-20	5.04152e-19
ENSMUSG00000001020	S100a4	20198	-2.6079	down	4.78034e-56	4.74921e-54
ENSMUSG00000020424	Gatsl3	71962	-1.92625	down	1.11645e-12	1.22504e-11
ENSMUSG00000025383	Il23a	83430	3.0396	up	3.74622e-23	8.94071e-22
ENSMUSG00000021905	Dph3	105638	1.09033	up	0.0115828	0.0287405
ENSMUSG00000041992	Rapgef5	217944	2.54824	up	1.69565e-35	7.57195e-34
ENSMUSG00000026080	Chst10	98388	-1.42376	down	2.1201e-12	2.23816e-11
ENSMUSG00000031756	Cenpn	72155	-1.96839	down	6.32942e-07	3.68383e-06
ENSMUSG00000028842	Ago3	214150	1.40706	up	7.3764e-07	4.22791e-06
ENSMUSG00000037020	Wdr62	233064	-1.36156	down	1.11149e-19	2.11349e-18
ENSMUSG00000039384	Dusp10	63953	3.06943	up	1.43672e-30	5.26087e-29
ENSMUSG00000025358	Cdk2	12566	-1.48428	down	4.7845e-08	3.24263e-07
ENSMUSG00000026984	Il1f6	54448	6.52593	up	9.50108e-09	7.03036e-08
ENSMUSG00000022422	Dscc1	72107	-2.50052	down	9.24217e-11	8.31211e-10
ENSMUSG00000079681	Zglp1	100009600	-2.02863	down	0.00173671	0.00533886
ENSMUSG00000037509	Arhgef4	226970	-2.02594	down	1.00872e-10	9.02142e-10
ENSMUSG00000020400	Tnip1	57783	1.55966	up	1.68499e-36	7.91021e-35
ENSMUSG00000031568	Rwdd4a	192174	1.12218	up	9.81876e-10	8.04586e-09
ENSMUSG00000029860	Zyx	22793	1.12751	up	1.51131e-17	2.46739e-16
ENSMUSG00000042189	Tekt3	71062	-3.90185	down	8.08836e-05	0.00033385
ENSMUSG00000029570	Lfng	16848	-2.33481	down	1.41431e-22	3.21378e-21
ENSMUSG00000002393	Nr2f6	13864	-1.07375	down	3.08623e-09	2.40299e-08
ENSMUSG00000001025	S100a6	20200	-1.16944	down	4.39033e-11	4.07433e-10
ENSMUSG00000062859	Tcp11	21463	6.41562	up	9.62315e-07	5.40922e-06
ENSMUSG00000040212	Emp3	13732	-1.76594	down	4.23292e-32	1.63401e-30
ENSMUSG00000041859	Mcm3	17215	-1.71759	down	1.11088e-33	4.69868e-32
ENSMUSG00000038239	Hrc	15464	3.89913	up	7.08999e-20	1.3664e-18
ENSMUSG00000053338	Tarm1	245126	2.87539	up	4.42932e-14	5.47407e-13
ENSMUSG00000009687	Fxyd5	18301	-1.24755	down	7.50791e-17	1.16632e-15
ENSMUSG00000026361	Cdc73	214498	1.03707	up	6.4379e-07	3.73848e-06
ENSMUSG00000058755	Osm	18413	2.25995	up	1.61328e-26	4.70976e-25
ENSMUSG00000020279	Il9r	16199	3.09789	up	0.00603454	0.0162545
ENSMUSG00000014444	Piezo1	234839	1.14997	up	8.33526e-16	1.19224e-14
ENSMUSG00000007682	Dio2	13371	3.99755	up	2.51829e-11	2.40674e-10
ENSMUSG00000041347	Bdkrb1	12061	5.21446	up	0.000224755	0.000844957
ENSMUSG00000031262	Cenpi	102920	-2.81554	down	0.0149893	0.0361095
ENSMUSG00000022802	Lmln	239833	-1.35816	down	0.00144881	0.00453208
ENSMUSG00000022861	Dgkg	110197	-4.25858	down	3.02579e-39	1.57636e-37
ENSMUSG00000020682	Mmp28	118453	-1.48375	down	0.0175117	0.0414613
ENSMUSG00000063268	Parp10	671535	1.03832	up	8.14135e-14	9.84335e-13
ENSMUSG00000020644	Id2	15902	1.51197	up	3.45713e-24	8.65363e-23
ENSMUSG00000038291	Snx25	102141	-1.18936	down	7.23105e-16	1.0401e-14
ENSMUSG00000022419	Deptor	97998	-2.17244	down	0.00368643	0.0104803
ENSMUSG00000047495	Dlgap2	244310	5.39375	up	0.000113336	0.000452639
ENSMUSG00000006567	Atp7b	11979	-2.22601	down	2.70829e-10	2.33891e-09
ENSMUSG00000070524	Fcrlb	435653	1.93919	up	3.37121e-06	1.75133e-05
ENSMUSG00000014778	Fhod1	234686	-2.73234	down	8.65689e-50	7.11197e-48
ENSMUSG00000025207	Sema4g	26456	-5.22532	down	6.81468e-63	8.73369e-61
ENSMUSG00000068732	Tmem167b	67495	1.97272	up	9.27172e-05	0.000377139
ENSMUSG00000036565	Ttyh3	78339	-2.14027	down	3.35747e-24	8.43713e-23
ENSMUSG00000032932	Hspa13	110920	1.22034	up	5.26402e-07	3.1032e-06
ENSMUSG00000043008	Klhl6	239743	-2.8129	down	6.99348e-43	4.13034e-41
ENSMUSG00000048191	Muc6	353328	-1.62805	down	0.000130724	0.000516609
ENSMUSG00000010362	Rdm1	66599	-3.46659	down	1.04702e-33	4.44323e-32
ENSMUSG00000005413	Hmox1	15368	1.31894	up	2.87532e-27	8.71162e-26
ENSMUSG00000031971	Ccsap	73420	-2.007	down	0.00118772	0.00379787
ENSMUSG00000033594	Spata2l	78779	-1.68574	down	5.15132e-05	0.000221286
ENSMUSG00000039960	Rhou	69581	3.16412	up	6.76611e-10	5.61259e-09
ENSMUSG00000021519	Mterf3	66410	1.35934	up	0.000509016	0.00176742
ENSMUSG00000033316	Galnt9	231605	-3.04267	down	0.000843444	0.00278311
ENSMUSG00000032078	Zpr1	22687	1.00679	up	9.67076e-15	1.257e-13
ENSMUSG00000035311	Gnptab	432486	-1.55308	down	1.28215e-16	1.95154e-15
ENSMUSG00000040021	Lats1	16798	1.02574	up	2.29755e-06	1.22383e-05
ENSMUSG00000020664	Dld	13382	1.1334	up	2.7671e-09	2.16239e-08
ENSMUSG00000026430	Rassf5	54354	-1.61987	down	2.78861e-08	1.94762e-07
ENSMUSG00000028873	Cdca8	52276	-1.93269	down	1.02218e-25	2.81725e-24
ENSMUSG00000031880	Rrad	56437	-3.56449	down	1.38756e-29	4.71697e-28
ENSMUSG00000028756	Pink1	68943	-1.21098	down	4.10581e-15	5.50996e-14
ENSMUSG00000070034	Sp110	109032	1.84391	up	1.73908e-39	9.20995e-38
ENSMUSG00000006019	Dhx34	71723	-1.93044	down	1.56659e-41	8.96314e-40
ENSMUSG00000026826	Nr4a2	18227	2.26633	up	1.15021e-13	1.37382e-12
ENSMUSG00000037544	Dlgap5	218977	-2.08409	down	1.1446e-33	4.8254e-32
ENSMUSG00000005410	Mcm5	17218	-1.73621	down	3.0528e-40	1.65783e-38
ENSMUSG00000027456	Sdcbp2	228765	1.04591	up	0.00614381	0.0165072
ENSMUSG00000026429	Ube2t	67196	-2.11966	down	1.82725e-06	9.85609e-06
ENSMUSG00000020696	Rffl	67338	1.88555	up	2.0178e-25	5.4214e-24
ENSMUSG00000023990	Tfeb	21425	-1.71551	down	4.10488e-23	9.76031e-22
ENSMUSG00000045282	Tmem86b	68255	-1.30254	down	0.0116222	0.0288217
ENSMUSG00000018581	Dnah11	13411	-1.71354	down	0.00326398	0.00940774
ENSMUSG00000022876	Samsn1	67742	1.80354	up	1.96819e-20	3.92903e-19
ENSMUSG00000056394	Lig1	16881	-1.56182	down	1.26724e-29	4.33093e-28
ENSMUSG00000026204	Ptprn	19275	6.35796	up	4.01799e-26	1.13926e-24
ENSMUSG00000026959	Grin1	14810	-2.37348	down	2.08736e-11	2.01557e-10
ENSMUSG00000034394	Lif	16878	6.14263	up	6.16601e-29	2.04195e-27
ENSMUSG00000021175	Cdca7l	217946	-2.0255	down	8.70245e-24	2.1407e-22
ENSMUSG00000041779	Tram2	170829	-1.08784	down	0.0106972	0.0268132
ENSMUSG00000049313	Sorl1	20660	-2.21817	down	6.5875e-25	1.72649e-23
ENSMUSG00000050107	Gsg2	14841	-1.94069	down	3.61212e-11	3.38151e-10
ENSMUSG00000063362	Alg11	207958	1.24831	up	0.00419796	0.0117624
ENSMUSG00000009876	Cox4i2	84682	-3.75684	down	0.000175531	0.000674748
ENSMUSG00000030203	Dusp16	70686	1.96965	up	2.69589e-22	5.97759e-21
ENSMUSG00000030465	Psd3	234353	2.2444	up	0.011671	0.0289147
ENSMUSG00000018238	Gdf9	14566	1.12877	up	0.0105974	0.0265889
ENSMUSG00000058446	Znrf2	387524	1.13521	up	7.80019e-06	3.82723e-05
ENSMUSG00000049577	Zfpm1	22761	-1.92529	down	9.69279e-29	3.17705e-27
ENSMUSG00000015942	Gtf2ird2	114674	-1.25081	down	1.09929e-16	1.6812e-15
ENSMUSG00000073889	Il11ra1	16157	1.33574	up	5.87832e-13	6.60847e-12
ENSMUSG00000003863	Ppfia3	76787	1.70338	up	9.06289e-15	1.18159e-13
ENSMUSG00000022665	Ccdc80	67896	1.16893	up	0.00141977	0.00445222
ENSMUSG00000045691	Thtpa	105663	-1.84853	down	1.03568e-09	8.47591e-09
ENSMUSG00000025213	Kazald1	107250	-1.9948	down	0.0169051	0.0401959
ENSMUSG00000027009	Itga4	16401	-2.2097	down	4.77416e-17	7.5259e-16
ENSMUSG00000038058	Nod1	107607	1.45226	up	0.00426614	0.0119456
ENSMUSG00000046295	Ankle1	234396	-4.66054	down	1.96201e-32	7.66618e-31
ENSMUSG00000034875	Nudt19	110959	-1.08656	down	5.73894e-07	3.37387e-06
ENSMUSG00000061533	Cep128	75216	-1.39203	down	1.76152e-12	1.88445e-11
ENSMUSG00000034765	Dusp5	240672	3.08964	up	1.86795e-63	2.41815e-61
ENSMUSG00000017861	Mybl2	17865	-1.84451	down	1.15886e-22	2.64741e-21
ENSMUSG00000007659	Bcl2l1	12048	1.07881	up	8.20157e-16	1.17574e-14
ENSMUSG00000042742	Bmt2	101148	-1.18815	down	3.3458e-05	0.000148476
ENSMUSG00000054855	Rnd1	223881	1.81453	up	5.0888e-19	9.26392e-18
ENSMUSG00000096807	Hist1h2bm	319186	-4.56873	down	0.00763048	0.0199373
ENSMUSG00000028530	Jak1	16451	1.4014	up	1.44828e-18	2.58873e-17
ENSMUSG00000042606	Hirip3	233876	-1.64173	down	2.98638e-28	9.52075e-27
ENSMUSG00000026656	Fcgr2b	14130	2.13364	up	5.22509e-57	5.58039e-55
ENSMUSG00000032661	Oas3	246727	1.17621	up	5.1394e-11	4.72839e-10
ENSMUSG00000074607	Tox2	269389	-6.13666	down	1.11962e-07	7.19614e-07
ENSMUSG00000030214	Plbd1	66857	5.87104	up	6.13546e-06	3.06319e-05
ENSMUSG00000020131	Pcsk4	18551	-1.58419	down	0.00527714	0.0144543
ENSMUSG00000020275	Rel	19696	2.0896	up	6.21467e-18	1.03843e-16
ENSMUSG00000067455	Hist1h4j	319159	-4.40524	down	0.0161826	0.0387296
ENSMUSG00000050953	Gja1	14609	5.57027	up	1.57884e-13	1.86664e-12
ENSMUSG00000030759	Far1	67420	1.39956	up	2.17394e-08	1.53675e-07
ENSMUSG00000003731	Kpna6	16650	1.20498	up	3.85506e-11	3.60105e-10
ENSMUSG00000020910	Adprm	66358	1.12906	up	1.04255e-05	5.00047e-05
ENSMUSG00000026827	Gpd2	14571	1.43523	up	7.19141e-18	1.19385e-16
ENSMUSG00000048216	Gpr85	64450	1.299	up	6.54241e-06	3.24991e-05
ENSMUSG00000034354	Mtmr3	74302	1.05422	up	1.0637e-15	1.51136e-14
ENSMUSG00000023015	Racgap1	26934	-1.85937	down	2.17838e-38	1.10786e-36
ENSMUSG00000021669	Col4a3bp	68018	1.15596	up	1.28908e-09	1.04232e-08
ENSMUSG00000025151	Maged1	94275	-1.20793	down	1.26495e-08	9.24791e-08
ENSMUSG00000022265	Ank	11732	-1.23009	down	2.30199e-19	4.30063e-18
ENSMUSG00000026981	Il1rn	16181	5.16265	up	1.10379e-158	1.17885e-155
ENSMUSG00000014786	Slc9a5	277973	-1.48426	down	2.31185e-11	2.21938e-10
ENSMUSG00000025139	Tollip	54473	1.19237	up	3.36607e-11	3.16041e-10
ENSMUSG00000070031	Sp140	434484	1.93884	up	3.88406e-30	1.38272e-28
ENSMUSG00000040782	Rfwd2	26374	1.04638	up	1.01929e-06	5.69451e-06
ENSMUSG00000032641	Gpr19	14760	-1.52511	down	4.96087e-08	3.35684e-07
ENSMUSG00000018925	Heatr9	629303	5.76364	up	1.59072e-05	7.41064e-05
ENSMUSG00000025855	Prkar1b	19085	-4.35141	down	0.0197066	0.0459701
ENSMUSG00000026222	Sp100	20684	1.35955	up	4.74977e-13	5.387e-12
ENSMUSG00000027469	Tpx2	72119	-1.28804	down	5.10668e-17	8.03034e-16
ENSMUSG00000036555	Iqce	74239	-1.19584	down	2.50382e-07	1.53904e-06
ENSMUSG00000069844	Sco1	52892	1.37316	up	9.00578e-06	4.35869e-05
ENSMUSG00000040093	Bmf	171543	-2.80988	down	0.00293276	0.00855797
ENSMUSG00000046768	Rhoj	80837	-1.65214	down	0.00337343	0.00967202
ENSMUSG00000026285	Pdcd1	18566	-1.41942	down	0.0121244	0.0299223
ENSMUSG00000029254	Stap1	56792	1.05688	up	0.000280014	0.00103569
ENSMUSG00000035042	Ccl5	20304	8.34942	up	4.67786e-284	9.99191e-281
ENSMUSG00000037868	Egr2	13654	-1.43186	down	2.42462e-15	3.30573e-14
ENSMUSG00000004508	Gab2	14389	1.57569	up	1.31617e-16	1.99621e-15
ENSMUSG00000024986	Hhex	15242	-1.64734	down	9.13571e-19	1.64443e-17
ENSMUSG00000029814	Igf2bp3	140488	6.59208	up	3.77056e-10	3.19599e-09
ENSMUSG00000095217	Hist1h2bn	319187	-4.85416	down	0.0196403	0.0458405
ENSMUSG00000028977	Casz1	69743	4.18857	up	4.68874e-36	2.16154e-34
ENSMUSG00000001403	Ube2c	68612	-2.85326	down	8.01424e-59	9.42298e-57
ENSMUSG00000030786	Itgam	16409	1.95061	up	4.18847e-34	1.7953e-32
ENSMUSG00000026785	Pkn3	263803	1.12647	up	1.33189e-12	1.44534e-11
ENSMUSG00000005628	Tmod4	50874	-1.88383	down	5.15561e-11	4.73651e-10
ENSMUSG00000027360	Hdc	15186	5.52451	up	2.37445e-82	6.21039e-80
ENSMUSG00000059323	Tonsl	66914	-1.29311	down	2.15819e-12	2.27649e-11
ENSMUSG00000059323	Tonsl	72749	-1.29311	down	2.15819e-12	2.27649e-11
ENSMUSG00000058773	Hist1h1b	56702	-3.72967	down	0.00816949	0.0211772
ENSMUSG00000027470	Mylk2	228785	1.41607	up	3.86026e-05	0.000169428
ENSMUSG00000015335	Zdhhc12	66220	1.44355	up	4.90008e-23	1.1608e-21
ENSMUSG00000094595	Fsbp	100503583	-4.96945	down	0.00132776	0.00419332
ENSMUSG00000032725	Folr2	14276	-5.10369	down	0.000900483	0.00295458
ENSMUSG00000035900	Gramd4	223752	-1.27141	down	4.72299e-11	4.36061e-10
ENSMUSG00000070565	Rasal2	226525	1.36457	up	4.71067e-11	4.3527e-10
ENSMUSG00000026796	Fam129b	227737	1.01849	up	1.31341e-16	1.99438e-15
ENSMUSG00000023348	Trip6	22051	-1.30038	down	1.23291e-12	1.34476e-11
ENSMUSG00000027379	Bub1	12235	-1.87616	down	5.25259e-18	8.8227e-17
ENSMUSG00000021886	Gpr65	14744	1.62882	up	0.00142383	0.0044632
ENSMUSG00000073062	Zxdb	668166	1.14073	up	8.77435e-15	1.14513e-13
ENSMUSG00000027805	Pfn2	18645	2.30652	up	2.12303e-05	9.75574e-05
ENSMUSG00000024330	Col11a2	12815	-1.08874	down	7.70174e-06	3.78617e-05
ENSMUSG00000022106	Rcbtb2	105670	-1.91119	down	2.05901e-35	9.16259e-34
ENSMUSG00000049130	C5ar1	12273	2.30214	up	1.45307e-25	3.95382e-24
ENSMUSG00000051185	Fam174a	67698	-1.88126	down	9.67306e-30	3.34151e-28
ENSMUSG00000029605	Oas1b	23961	1.27334	up	4.58477e-08	3.11716e-07
ENSMUSG00000026113	Inpp4a	269180	1.05575	up	6.26234e-08	4.16926e-07
ENSMUSG00000036564	Ndrg4	234593	-2.12884	down	2.10267e-47	1.53987e-45
ENSMUSG00000094248	Hist1h2ao	665433	-3.42545	down	0.00713259	0.0187896
ENSMUSG00000064125	Prr36	73072	-1.62353	down	0.00163659	0.00506266
ENSMUSG00000046456	Tmem150b	330460	-3.8629	down	2.17297e-07	1.3473e-06
ENSMUSG00000020908	Myh3	17883	1.24644	up	0.00572327	0.0155073
ENSMUSG00000022371	Col14a1	12818	2.93668	up	0.000528348	0.00182712
ENSMUSG00000027883	Gpsm2	76123	-1.34577	down	2.22305e-09	1.74897e-08
ENSMUSG00000041075	Fzd7	14369	-2.42124	down	2.98173e-23	7.16957e-22
ENSMUSG00000035125	Gcfc2	330361	1.11301	up	0.000934885	0.00305884
ENSMUSG00000047090	Tmem198b	73827	-1.33547	down	0.000335471	0.00121774
ENSMUSG00000069874	Irgm2	54396	1.11192	up	0.00702295	0.0185637
ENSMUSG00000078853	Igtp	16145	1.01576	up	0.000126595	0.000502185
ENSMUSG00000018398	8-Sep	20362	1.55221	up	6.17915e-26	1.73287e-24
ENSMUSG00000019122	Ccl9	20308	2.85674	up	3.29012e-79	7.95589e-77
ENSMUSG00000094777	Hist1h2ap	319171	-3.42542	down	0.00712301	0.0187682
ENSMUSG00000029022	Miip	28010	-1.35142	down	3.19484e-15	4.32366e-14
ENSMUSG00000052155	Acvr2a	11480	1.29429	up	5.78529e-06	2.90193e-05
ENSMUSG00000055602	Tcp10b	21462	4.02044	up	5.10313e-05	0.000219395
ENSMUSG00000057191	AB124611	382062	-1.00181	down	1.7946e-12	1.91664e-11
ENSMUSG00000029910	Mad2l1	56150	-2.17802	down	1.4752e-06	8.05205e-06
ENSMUSG00000069873	4930438A08Rik	73988	6.9862	up	1.37308e-37	6.74227e-36
ENSMUSG00000022822	Abcc5	27416	2.79085	up	7.93353e-67	1.23995e-64
ENSMUSG00000041324	Inhba	16323	6.72238	up	5.69095e-10	4.75148e-09
ENSMUSG00000073433	Arhgdig	14570	-1.06335	down	0.0088361	0.022726
ENSMUSG00000024186	Rgs11	50782	-2.46919	down	8.9576e-49	7.17504e-47
ENSMUSG00000043298	Smco3	654818	-1.40673	down	0.00550283	0.0149993
ENSMUSG00000031266	Gla	11605	1.11325	up	1.94626e-12	2.06998e-11
ENSMUSG00000066861	Oas1g	23960	2.01496	up	3.18291e-45	2.0919e-43
ENSMUSG00000018927	Ccl6	20305	5.36368	up	4.62018e-25	1.22087e-23
ENSMUSG00000022372	Sla	20491	1.94497	up	1.30786e-20	2.63546e-19
ENSMUSG00000021877	Arf4	11843	1.70563	up	2.03951e-08	1.44972e-07
ENSMUSG00000037287	Tbcel	272589	1.34717	up	8.26037e-10	6.8168e-09
ENSMUSG00000018796	Acsl1	14081	1.12889	up	1.39289e-13	1.65443e-12
ENSMUSG00000026979	Psd4	215632	2.33847	up	8.42022e-15	1.10004e-13
ENSMUSG00000030067	Foxp1	108655	1.80771	up	1.4868e-28	4.81183e-27
ENSMUSG00000000982	Ccl3	20302	5.00713	up	1.02355e-28	3.3464e-27
ENSMUSG00000026864	Hspa5	14828	1.03781	up	4.31817e-16	6.32476e-15
ENSMUSG00000026649	Cfap126	75472	-3.58008	down	0.000600779	0.00204396
ENSMUSG00000027806	Tsc22d2	72033	1.01146	up	1.27116e-05	6.02264e-05
ENSMUSG00000028841	Cnksr1	194231	-1.21216	down	0.000231107	0.000866804
ENSMUSG00000056648	Hoxb8	15416	-2.87547	down	0.00220192	0.00662687
ENSMUSG00000027361	Gabpb1	14391	1.11734	up	5.29087e-09	4.01467e-08
ENSMUSG00000029442	Wdr66	269701	2.03991	up	4.88741e-30	1.72554e-28
ENSMUSG00000018930	Ccl4	20303	4.05057	up	3.37921e-45	2.19837e-43
ENSMUSG00000026605	Cenpf	108000	-3.7483	down	9.08514e-46	6.09608e-44
ENSMUSG00000023755	Rhebl1	69159	-1.16837	down	0.00187231	0.00571338
ENSMUSG00000035860	Cdhr3	68764	-4.83962	down	0.00453825	0.0126275
ENSMUSG00000045932	Ifit2	15958	1.52934	up	2.17556e-05	9.98279e-05
ENSMUSG00000052776	Oas1a	246730	2.30053	up	1.02594e-56	1.06898e-54
ENSMUSG00000038721	Hoxb7	15415	-1.64509	down	6.3615e-12	6.5067e-11
ENSMUSG00000037419	Endod1	71946	-2.32587	down	3.44058e-29	1.14829e-27
ENSMUSG00000024298	Zfp871	208292	2.02501	up	5.00991e-09	3.81277e-08
ENSMUSG00000038700	Hoxb5	15413	-1.89408	down	0.000790938	0.00262336
ENSMUSG00000000690	Hoxb6	15414	-1.28699	down	4.86545e-06	2.4627e-05
ENSMUSG00000037725	Ckap2	80986	-2.32189	down	4.61369e-22	1.00903e-20
ENSMUSG00000027198	Ext2	14043	-1.12271	down	2.39425e-16	3.568e-15
ENSMUSG00000020250	Txnrd1	50493	1.01629	up	4.45716e-11	4.13037e-10
ENSMUSG00000048562	Sp8	320145	-2.06108	down	7.39205e-06	3.64371e-05
ENSMUSG00000055202	Zfp811	240063	5.70863	up	9.66807e-06	4.65998e-05
ENSMUSG00000038587	Akap12	83397	6.38097	up	4.60809e-09	3.52581e-08
ENSMUSG00000062488	Ifit3b	667370	4.30483	up	4.17648e-32	1.61709e-30
ENSMUSG00000074896	Ifit3	15959	3.77845	up	3.45153e-52	3.05068e-50
ENSMUSG00000038174	Fam126b	213056	1.51813	up	0.000361981	0.00130423
ENSMUSG00000079339	Ifit1bl1	667373	4.24477	up	0.0188324	0.0441801
ENSMUSG00000048763	Hoxb3	15410	-1.1887	down	0.00274877	0.00806508
ENSMUSG00000024579	Pcyox1l	240334	-1.94784	down	2.82046e-17	4.5297e-16
ENSMUSG00000026478	Lamc1	226519	1.22303	up	5.86038e-17	9.18175e-16
ENSMUSG00000070583	Fv1	14349	-1.52714	down	0.00269689	0.00793283
ENSMUSG00000026604	Ptpn14	19250	2.92675	up	5.53073e-67	8.75084e-65
ENSMUSG00000027715	Ccna2	12428	-3.14219	down	4.82732e-31	1.79324e-29
ENSMUSG00000027104	Atf2	11909	1.07058	up	8.12404e-07	4.61106e-06
ENSMUSG00000073434	Wdr90	106618	-1.65718	down	1.32554e-15	1.86273e-14
ENSMUSG00000029840	Mtpn	14489	1.37729	up	3.32419e-12	3.45803e-11
ENSMUSG00000027381	Bcl2l11	12125	1.59324	up	1.58769e-07	1.00088e-06
ENSMUSG00000067297	Ifit1bl2	112419	3.81027	up	1.08521e-11	1.08318e-10
ENSMUSG00000030091	Nup210	54563	-1.29708	down	3.40261e-09	2.63651e-08
ENSMUSG00000034459	Ifit1	15957	4.37881	up	1.11133e-38	5.67442e-37
ENSMUSG00000023942	Slc29a1	63959	-1.19665	down	4.83154e-13	5.47489e-12
ENSMUSG00000033538	Casp4	12363	1.6794	up	7.59469e-19	1.37477e-17
ENSMUSG00000028832	Stmn1	16765	-2.5876	down	8.31407e-47	5.82257e-45
ENSMUSG00000027808	Serp1	28146	1.31463	up	1.20916e-06	6.69112e-06
ENSMUSG00000042349	Ikbke	56489	2.41546	up	2.8038e-64	3.94873e-62
ENSMUSG00000038943	Prc1	233406	-3.50725	down	1.47683e-56	1.52637e-54
ENSMUSG00000009378	Slc16a12	240638	-3.99585	down	4.28536e-08	2.92134e-07
ENSMUSG00000037224	Zfyve28	231125	-7.36299	down	1.38676e-16	2.10079e-15
ENSMUSG00000028339	Col15a1	12819	-3.62931	down	5.41222e-23	1.2774e-21
ENSMUSG00000029608	Rph3a	19894	5.56505	up	4.14146e-05	0.000181274
ENSMUSG00000028243	Ubxn2b	68053	1.01655	up	0.00812186	0.0210665
ENSMUSG00000044629	Cnrip1	380686	-2.0056	down	0.000365258	0.00131493
ENSMUSG00000020120	Plek	56193	2.51331	up	4.43974e-55	4.31058e-53
ENSMUSG00000066152	Slc31a2	20530	2.83368	up	1.98027e-57	2.16916e-55
ENSMUSG00000042708	Shcbp1l	71836	-2.47699	down	8.5746e-10	7.06701e-09
ENSMUSG00000025408	Ddit3	13198	1.03809	up	1.36723e-12	1.48118e-11
ENSMUSG00000078786	BC024978	414069	1.08848	up	4.08459e-07	2.44275e-06
ENSMUSG00000024277	Mapre2	212307	1.41154	up	4.69971e-20	9.12599e-19
ENSMUSG00000029438	Bcl7a	77045	-1.23974	down	0.000183827	0.000704314
ENSMUSG00000027533	Fabp5	16592	1.67672	up	8.75449e-34	3.72749e-32
ENSMUSG00000021796	Bmpr1a	12166	1.91655	up	2.75803e-14	3.45523e-13
ENSMUSG00000042390	Gatad2b	229542	1.10914	up	3.87049e-09	2.9817e-08
ENSMUSG00000042677	Zc3h12a	230738	2.34475	up	1.79712e-61	2.25803e-59
ENSMUSG00000006345	Ggt1	14598	3.93161	up	2.51748e-05	0.000114452
ENSMUSG00000011263	Exoc3l2	74463	-4.21791	down	2.33483e-15	3.19692e-14
ENSMUSG00000015619	Gata3	14462	2.48019	up	8.96134e-19	1.61759e-17
ENSMUSG00000030268	Bcat1	12035	1.32593	up	6.38468e-23	1.49591e-21
ENSMUSG00000036580	Spg20	229285	1.01877	up	1.07927e-14	1.39716e-13
ENSMUSG00000036622	Atp13a2	74772	-1.20084	down	1.80122e-22	4.0499e-21
ENSMUSG00000032177	Pde4a	18577	-1.91859	down	3.11072e-23	7.46573e-22
ENSMUSG00000020412	Ascc2	75452	1.39974	up	8.31798e-28	2.60644e-26
ENSMUSG00000062515	Fabp4	11770	4.08915	up	3.53083e-30	1.264e-28
ENSMUSG00000039873	Neurl2	415115	-2.2153	down	7.57959e-48	5.71412e-46
ENSMUSG00000002043	Trappc6a	67091	-1.466	down	1.26297e-14	1.63167e-13
ENSMUSG00000017754	Pltp	18830	-3.04872	down	4.55848e-78	1.02494e-75
ENSMUSG00000069515	Lyz1	17110	-1.27868	down	1.25955e-24	3.24797e-23
ENSMUSG00000019734	Tmc4	353499	-1.29791	down	0.00096651	0.00314945
ENSMUSG00000031104	Rab33a	19337	2.05862	up	1.57781e-08	1.13987e-07
ENSMUSG00000036002	Fam214b	230088	1.49461	up	2.40044e-28	7.69101e-27
ENSMUSG00000014504	Srp19	66384	1.13045	up	1.84686e-08	1.32084e-07
ENSMUSG00000003617	Cp	12870	2.72611	up	1.20877e-27	3.73291e-26
ENSMUSG00000019969	Psen1	19164	1.17513	up	4.52778e-16	6.6242e-15
ENSMUSG00000072235	Tuba1a	22142	1.28622	up	2.66902e-19	4.94308e-18
ENSMUSG00000000318	Clec10a	17312	-1.94544	down	4.10085e-23	9.76031e-22
ENSMUSG00000005610	Eif4g2	13690	1.20535	up	4.42719e-10	3.72547e-09
ENSMUSG00000033769	Exoc6b	75914	1.12528	up	2.64707e-05	0.000119918
ENSMUSG00000029710	Ephb4	13846	-2.49355	down	0.0157644	0.0377922
ENSMUSG00000019947	Arid5b	71371	2.28075	up	1.54859e-15	2.16432e-14
ENSMUSG00000059851	Kmt5c	232811	-2.1312	down	1.00496e-27	3.11853e-26
ENSMUSG00000056215	Lrguk	74354	-1.80042	down	1.2969e-06	7.13962e-06
ENSMUSG00000027187	Cat	12359	1.16502	up	1.87428e-17	3.05219e-16
ENSMUSG00000050022	Amz1	231842	-1.28484	down	5.84094e-22	1.26662e-20
ENSMUSG00000063160	Numbl	18223	-1.23814	down	0.00281352	0.00823808
ENSMUSG00000029165	Agbl5	231093	-1.57814	down	2.78455e-17	4.47764e-16
ENSMUSG00000028030	Tbck	271981	1.0144	up	0.00194139	0.00590154
ENSMUSG00000029060	Mib2	76580	1.37647	up	1.63354e-25	4.43547e-24
ENSMUSG00000063406	Tmed5	73130	1.31649	up	5.85875e-07	3.43328e-06
ENSMUSG00000035642	Aamdc	66273	-2.63115	down	0.000153923	0.000599597
ENSMUSG00000053819	Camk2d	108058	1.48394	up	2.42061e-07	1.49004e-06
ENSMUSG00000023022	Lima1	65970	1.6634	up	8.67537e-23	1.99611e-21
ENSMUSG00000041193	Pla2g5	18784	3.29485	up	2.63702e-39	1.38508e-37
ENSMUSG00000036833	Pnpla7	241274	-1.36003	down	3.49857e-26	1.00308e-24
ENSMUSG00000021458	2010111I01Rik	72061	-1.3063	down	2.76509e-17	4.45194e-16
ENSMUSG00000060733	Ipmk	69718	1.19256	up	9.47822e-11	8.4946e-10
ENSMUSG00000025402	Nab2	17937	-1.16305	down	2.30539e-19	4.30071e-18
ENSMUSG00000048388	Fam171b	241520	1.48521	up	0.000456652	0.00160561
ENSMUSG00000036390	Gadd45a	13197	1.43643	up	1.5454e-23	3.77255e-22
ENSMUSG00000048234	Rnf149	67702	1.56007	up	4.78848e-24	1.19163e-22
ENSMUSG00000038009	Dnajc22	72778	-1.32502	down	8.33582e-05	0.000343069
ENSMUSG00000019990	Pde7b	29863	-3.59276	down	2.72562e-09	2.13127e-08
ENSMUSG00000037348	Paqr7	71904	-1.5209	down	1.30099e-12	1.41493e-11
ENSMUSG00000027219	Slc28a2	269346	3.37326	up	4.07261e-74	8.02993e-72
ENSMUSG00000095276	Gfy	100039953	3.2186	up	9.43407e-11	8.46688e-10
ENSMUSG00000060621	Nkpd1	69547	-1.7105	down	0.00132232	0.00417821
ENSMUSG00000031629	Cenpu	71876	-2.2785	down	2.90261e-11	2.74741e-10
ENSMUSG00000026832	Cytip	227929	-2.86068	down	4.91063e-11	4.52441e-10
ENSMUSG00000039958	Etfbkmt	320204	-1.27214	down	0.00780617	0.0203341
ENSMUSG00000000253	Gmpr	66355	-1.17161	down	6.31966e-12	6.46907e-11
ENSMUSG00000036432	Siah2	20439	1.35027	up	5.00885e-18	8.45763e-17
ENSMUSG00000078521	Aunip	69885	-2.89446	down	9.70885e-14	1.16397e-12
ENSMUSG00000013076	Amotl1	75723	1.08725	up	2.04382e-08	1.45197e-07
ENSMUSG00000050312	Nsun3	106338	1.09761	up	0.0163373	0.0390342
ENSMUSG00000046876	Atxn1	20238	2.0571	up	3.95321e-14	4.90933e-13
ENSMUSG00000030263	Lrmp	16970	-1.12691	down	1.27736e-17	2.09343e-16
ENSMUSG00000033713	Foxn3	71375	1.67504	up	1.87434e-09	1.48832e-08
ENSMUSG00000074738	Fndc10	230991	-3.45239	down	2.68998e-05	0.000121604
ENSMUSG00000027660	Skil	20482	1.22911	up	1.21613e-10	1.07861e-09
ENSMUSG00000022237	Ankrd33b	67434	3.11455	up	1.24258e-35	5.56817e-34
ENSMUSG00000029819	Npy	109648	2.30194	up	0.000168581	0.000650764
ENSMUSG00000006651	Aplp1	11803	-1.0326	down	0.000362484	0.00130568
ENSMUSG00000038292	Ccdc155	384619	4.20834	up	1.03947e-47	7.74524e-46
ENSMUSG00000022947	Cbr3	109857	-1.44238	down	1.96967e-08	1.4024e-07
ENSMUSG00000062727	Hist1h2bk	319184	-5.78036	down	0.000864171	0.00284783
ENSMUSG00000001827	Folr1	14275	-1.95354	down	2.34315e-08	1.65271e-07
ENSMUSG00000022235	Cmbl	69574	-7.01851	down	1.37876e-11	1.35403e-10
ENSMUSG00000033781	Asb13	142688	-3.44993	down	3.23667e-17	5.15294e-16
ENSMUSG00000047180	Neurl3	214854	-3.2032	down	1.84303e-32	7.22331e-31
ENSMUSG00000042978	Sbk1	104175	-1.21621	down	0.000229526	0.000861631
ENSMUSG00000027242	Wdr76	241627	-1.25142	down	4.05062e-06	2.07651e-05
ENSMUSG00000055865	Fam19a3	329731	-3.00498	down	0.0142157	0.0344728
ENSMUSG00000008855	Hdac5	15184	-1.34942	down	2.69163e-23	6.50866e-22
ENSMUSG00000002228	Ppm1j	71887	-2.48379	down	9.57772e-37	4.59731e-35
ENSMUSG00000003378	Grik5	14809	-1.41985	down	1.75233e-08	1.25673e-07
ENSMUSG00000030223	Ptpro	19277	-2.55934	down	8.869e-45	5.57182e-43
ENSMUSG00000024737	Slc15a3	65221	4.50664	up	9.31555e-207	1.49235e-203
ENSMUSG00000042659	Arrdc4	66412	2.75716	up	7.10811e-18	1.18155e-16
ENSMUSG00000055371	Stam2	56324	1.74927	up	2.35027e-17	3.80798e-16
ENSMUSG00000024736	Tmem132a	98170	1.53977	up	7.25431e-19	1.31687e-17
ENSMUSG00000065952	C330021F23Rik	546049	2.23267	up	0.000484818	0.00169349
ENSMUSG00000022881	Rfc4	106344	-1.01068	down	0.0013942	0.00437942
ENSMUSG00000036197	Gxylt1	223827	1.57934	up	8.82156e-12	8.89513e-11
ENSMUSG00000057173	Rfx8	619289	4.87715	up	0.00147777	0.00460979
ENSMUSG00000037625	Cldn11	18417	-2.22112	down	1.75825e-44	1.09921e-42
ENSMUSG00000037447	Arid5a	214855	1.78163	up	5.74935e-25	1.50991e-23
ENSMUSG00000055675	Kbtbd11	74901	-3.69063	down	2.84007e-51	2.47608e-49
ENSMUSG00000029616	Erp29	67397	-1.52391	down	1.25119e-27	3.85463e-26
ENSMUSG00000029033	Acap3	140500	-1.35692	down	2.19764e-14	2.77487e-13
ENSMUSG00000038349	Plcl1	227120	3.14759	up	0.0152966	0.0367944
ENSMUSG00000030751	Psma1	26440	1.34811	up	6.93922e-08	4.58654e-07
ENSMUSG00000026031	Cflar	12633	2.08224	up	8.13112e-28	2.55413e-26
ENSMUSG00000026360	Rgs2	19735	-1.34061	down	7.79047e-09	5.81495e-08
ENSMUSG00000005583	Mef2c	17260	-1.25989	down	5.64097e-09	4.26769e-08
ENSMUSG00000007617	Homer1	26556	1.43722	up	4.68759e-06	2.37831e-05
ENSMUSG00000047604	Frat2	212398	-3.76344	down	0.000200227	0.000759652
ENSMUSG00000079071	Gm14085	381417	4.84362	up	9.00655e-09	6.67985e-08
ENSMUSG00000022500	Litaf	56722	1.25184	up	2.83211e-22	6.26879e-21
ENSMUSG00000015568	Lpl	16956	-1.12342	down	2.3464e-18	4.10813e-17
ENSMUSG00000044702	Palb2	233826	-1.02611	down	0.000178832	0.000686202
ENSMUSG00000059495	Arhgef12	69632	1.3082	up	3.24859e-13	3.75081e-12
ENSMUSG00000020651	Slc26a4	23985	3.87044	up	4.67552e-05	0.000202711
ENSMUSG00000029108	Pcdh7	54216	1.28551	up	6.52927e-11	5.95581e-10
ENSMUSG00000043079	Synpo	104027	-2.58023	down	5.19527e-08	3.50435e-07
ENSMUSG00000034158	Lrrc58	320184	1.82838	up	1.33005e-11	1.31122e-10
ENSMUSG00000051339	2900026A02Rik	243219	-1.83175	down	0.00169777	0.00523042
ENSMUSG00000039795	Zfand1	66361	-1.14622	down	5.05221e-09	3.84268e-08
ENSMUSG00000025001	Hells	15201	-1.48632	down	0.00412731	0.0115745
ENSMUSG00000029552	Tes	21753	1.3366	up	1.91376e-24	4.87609e-23
ENSMUSG00000029410	Ppef2	19023	-4.05272	down	1.4541e-05	6.82877e-05
ENSMUSG00000040272	Accs	329470	-1.12039	down	0.000176564	0.000678311
ENSMUSG00000034413	Neurl1b	240055	-3.62744	down	1.15858e-29	3.9808e-28
ENSMUSG00000002055	Spag5	54141	-1.72595	down	2.8794e-32	1.12165e-30
ENSMUSG00000059588	Calcrl	54598	4.1174	up	7.63516e-25	1.99292e-23
ENSMUSG00000032724	Abtb2	99382	1.44467	up	1.28433e-19	2.43131e-18
ENSMUSG00000042616	Oscp1	230751	-1.47753	down	0.00167016	0.00515652
ENSMUSG00000011267	Zfp296	63872	-2.28234	down	2.1199e-18	3.72173e-17
ENSMUSG00000026896	Ifih1	71586	2.1653	up	6.82302e-32	2.59477e-30
ENSMUSG00000074342	I830077J02Rik	433638	1.89548	up	1.02423e-06	5.71963e-06
ENSMUSG00000017002	Slpi	20568	6.28998	up	2.21172e-48	1.74972e-46
ENSMUSG00000066150	Slc31a1	20529	1.63732	up	2.37304e-26	6.88073e-25
ENSMUSG00000039740	Alg2	56737	1.32572	up	3.26293e-12	3.39705e-11
ENSMUSG00000000001	Gnai3	14679	1.02237	up	9.14803e-05	0.000373499
ENSMUSG00000017550	Atad5	237877	-1.35765	down	0.00402395	0.0113193
ENSMUSG00000059263	Usp47	74996	1.0739	up	1.44246e-09	1.16122e-08
ENSMUSG00000037139	Myom3	242702	-6.12109	down	3.18174e-07	1.93165e-06
ENSMUSG00000038351	Sgsm2	97761	-2.13125	down	1.66688e-21	3.5194e-20
ENSMUSG00000000594	Gm2a	14667	-2.27167	down	8.29908e-36	3.78509e-34
ENSMUSG00000029998	Pcyox1	66881	-1.27894	down	2.10315e-10	1.8361e-09
ENSMUSG00000017737	Mmp9	17395	2.95387	up	2.05321e-55	2.00869e-53
ENSMUSG00000029413	Naaa	67111	-2.37491	down	7.88112e-26	2.19098e-24
ENSMUSG00000041073	Nacad	192950	-3.25631	down	0.00488981	0.0134851
ENSMUSG00000024190	Dusp1	19252	1.30303	up	1.66468e-22	3.76936e-21
ENSMUSG00000040495	Chrm4	12672	-1.23511	down	0.000856595	0.00282505
ENSMUSG00000022912	Pros1	19128	-1.60802	down	0.00227815	0.00682805
ENSMUSG00000079110	Capn3	12335	-2.92198	down	6.59883e-05	0.000277099
ENSMUSG00000028218	Fam92a	68099	-1.46619	down	2.10883e-08	1.49485e-07
ENSMUSG00000023007	Prpf40b	54614	1.04271	up	1.6415e-11	1.60347e-10
ENSMUSG00000047492	Inhbe	16326	-2.66662	down	4.72972e-13	5.36901e-12
ENSMUSG00000009356	Lpo	76113	4.51123	up	1.11906e-07	7.1961e-07
ENSMUSG00000018476	Kdm6b	216850	1.18727	up	4.93832e-15	6.58579e-14
ENSMUSG00000030595	Nfkbib	18036	1.96917	up	6.56286e-46	4.45024e-44
ENSMUSG00000033161	Atp1a1	11928	-1.27366	down	1.20573e-24	3.11545e-23
ENSMUSG00000013033	Adgrl1	330814	-2.22062	down	4.12136e-10	3.48412e-09
ENSMUSG00000058056	Palld	72333	5.82938	up	1.19391e-05	5.6848e-05
ENSMUSG00000001911	Nfix	18032	-1.55123	down	5.9105e-05	0.00025041
ENSMUSG00000027534	Snx16	74718	2.57442	up	8.85092e-10	7.28538e-09
ENSMUSG00000000058	Cav2	12390	-2.79653	down	1.02679e-09	8.40854e-09
ENSMUSG00000028716	Pdzk1ip1	67182	1.79177	up	0.000529076	0.00182914
ENSMUSG00000036330	Slc18a1	110877	1.88629	up	0.0166106	0.0395837
ENSMUSG00000037548	H2-DMb2	15000	-2.15996	down	0.00705337	0.0186153
ENSMUSG00000017390	Aldoc	11676	-1.3567	down	1.83761e-24	4.69141e-23
ENSMUSG00000060044	Tmem26	327766	1.65729	up	4.26321e-11	3.9621e-10
ENSMUSG00000000295	Hddc2	69692	-1.65553	down	1.95178e-18	3.44072e-17
ENSMUSG00000028341	Nr4a3	18124	2.39992	up	0.0100423	0.0254052
ENSMUSG00000035585	Tsen34	66078	-1.10709	down	2.32218e-08	1.63973e-07
ENSMUSG00000030431	Tmem238	664968	-1.37755	down	0.00128458	0.00407102
ENSMUSG00000005802	Slc30a4	22785	1.03548	up	0.00404435	0.0113717
ENSMUSG00000038774	Ascc3	77987	1.27786	up	1.16012e-12	1.26752e-11
ENSMUSG00000072623	Zfp9	22750	1.20592	up	0.000319728	0.00116653
ENSMUSG00000098176	Ccdc166	223648	-1.11897	down	1.37137e-05	6.46631e-05
ENSMUSG00000019986	Ahi1	52906	1.03822	up	3.06043e-06	1.59938e-05
ENSMUSG00000062627	Mysm1	320713	1.05592	up	0.00025158	0.000937556
ENSMUSG00000068040	Tm9sf4	99237	1.55189	up	4.66828e-33	1.91759e-31
ENSMUSG00000021176	Efcab11	78767	-2.68615	down	0.00105381	0.00340709
ENSMUSG00000039943	Plcb4	18798	-1.05622	down	3.6991e-09	2.85933e-08
ENSMUSG00000040488	Ltbp4	108075	-1.49498	down	0.0202347	0.0469626
ENSMUSG00000035206	Sppl2b	73218	-1.02382	down	5.75037e-07	3.37904e-06
ENSMUSG00000056367	Actr3b	242894	-1.98079	down	1.85054e-08	1.32272e-07
ENSMUSG00000011148	Adssl1	11565	-2.4908	down	1.72334e-63	2.2537e-61
ENSMUSG00000038604	Fam65a	75687	-1.15206	down	3.11795e-10	2.6711e-09
ENSMUSG00000030041	M1ap	110958	-1.46668	down	1.46938e-07	9.29493e-07
ENSMUSG00000063765	Chadl	214685	-1.86569	down	0.0158108	0.0378962
ENSMUSG00000030747	Dgat2	67800	1.12057	up	1.51076e-05	7.07413e-05
ENSMUSG00000038860	Garnl3	99326	-3.37289	down	0.00255409	0.00757188
ENSMUSG00000025746	Il6	16193	9.32185	up	2.67622e-48	2.09137e-46
ENSMUSG00000031004	Mki67	17345	-2.78541	down	8.29273e-60	1.00264e-57
ENSMUSG00000016283	H2-M2	14990	4.57048	up	3.16335e-13	3.65867e-12
ENSMUSG00000049491	Slc36a3	215332	-2.00601	down	0.0110115	0.0275096
ENSMUSG00000031434	Morc4	75746	1.39996	up	0.000246715	0.0009209
ENSMUSG00000038295	Atg9b	213948	-1.4281	down	6.01801e-14	7.37351e-13
ENSMUSG00000020648	Dus4l	71916	1.13189	up	0.00672181	0.0178542
ENSMUSG00000040711	Sh3pxd2b	268396	1.25279	up	1.63975e-07	1.03217e-06
ENSMUSG00000046591	Ticrr	77011	-2.53823	down	3.12572e-19	5.77222e-18
ENSMUSG00000033157	Abhd10	213012	1.22926	up	7.94599e-12	8.0439e-11
ENSMUSG00000034773	BC030867	217216	-2.06243	down	4.39209e-18	7.5052e-17
ENSMUSG00000051413	Plagl2	54711	2.20808	up	2.25272e-17	3.66381e-16
ENSMUSG00000018672	Copz2	56358	-2.45993	down	0.019416	0.0453747
ENSMUSG00000028164	Manba	110173	-1.13817	down	1.77984e-12	1.90246e-11
ENSMUSG00000040296	Ddx58	230073	1.3118	up	8.99888e-12	9.0668e-11
ENSMUSG00000026577	Blzf1	66352	1.41721	up	4.03019e-12	4.17213e-11
ENSMUSG00000030704	Rab6a	19346	1.20977	up	5.11276e-07	3.01959e-06
ENSMUSG00000024505	Dtwd2	68857	-1.14275	down	0.0187708	0.0440598
ENSMUSG00000039206	Daglb	231871	-1.93506	down	1.76766e-34	7.70557e-33
ENSMUSG00000032068	Plet1	76509	2.94135	up	3.68809e-08	2.53169e-07
ENSMUSG00000042116	Vwa1	246228	-1.27528	down	0.00223887	0.0067308
ENSMUSG00000029415	Sdad1	231452	1.28982	up	3.84587e-21	7.94978e-20
ENSMUSG00000063851	Rnf183	76072	2.10522	up	1.79947e-12	1.92024e-11
ENSMUSG00000000693	Loxl3	16950	-1.45517	down	1.65098e-10	1.45134e-09
ENSMUSG00000020949	Fkbp3	30795	-1.10455	down	3.49663e-06	1.81135e-05
ENSMUSG00000050947	Amigo1	229715	-1.77222	down	1.95406e-07	1.21865e-06
ENSMUSG00000043811	Rtn4r	65079	8.72615	up	3.17343e-30	1.14243e-28
ENSMUSG00000021451	Sema4d	20354	-1.21759	down	9.50086e-17	1.46702e-15
ENSMUSG00000025959	Klf7	93691	1.30292	up	2.07415e-06	1.11269e-05
ENSMUSG00000020709	Adap2	216991	1.54026	up	0.000315825	0.00115481
ENSMUSG00000019872	Smpdl3a	57319	-1.86871	down	1.77601e-28	5.71892e-27
ENSMUSG00000020641	Rsad2	58185	4.62132	up	4.3725e-64	5.96149e-62
ENSMUSG00000037032	Apbb1	11785	-3.35621	down	5.06458e-24	1.2579e-22
ENSMUSG00000055407	Map6	17760	1.25478	up	2.64608e-05	0.000119916
ENSMUSG00000037428	Vgf	381677	3.76188	up	4.3002e-12	4.44446e-11
ENSMUSG00000025223	Ldb1	16825	-1.17521	down	1.94523e-18	3.43389e-17
ENSMUSG00000054604	Cggbp1	106143	1.55007	up	2.72441e-18	4.74403e-17
ENSMUSG00000022885	St6gal1	20440	-2.53381	down	3.30092e-20	6.47849e-19
ENSMUSG00000037568	Vash2	226841	-2.07077	down	0.00521618	0.0143026
ENSMUSG00000022812	Gsk3b	56637	1.43056	up	1.07391e-16	1.64631e-15
ENSMUSG00000062345	Serpinb2	18788	8.79621	up	1.30077e-181	1.51552e-178
ENSMUSG00000060579	Fhit	14198	-1.31319	down	7.86178e-05	0.000325651
ENSMUSG00000027082	Tfpi	21788	3.07266	up	0.00030626	0.00112401
ENSMUSG00000037573	Tob1	22057	-1.0682	down	2.50254e-06	1.32476e-05
ENSMUSG00000041313	Slc7a1	11987	1.27083	up	2.44955e-07	1.5064e-06
ENSMUSG00000030867	Plk1	18817	-3.34827	down	1.21043e-58	1.38508e-56
ENSMUSG00000054520	Sh3bp2	24055	-1.23768	down	1.26791e-21	2.69033e-20
ENSMUSG00000054612	Mgmt	17314	-1.06024	down	0.000107327	0.000430923
ENSMUSG00000043421	Hilpda	69573	1.56932	up	2.26216e-07	1.39855e-06
ENSMUSG00000054115	Skp2	27401	-1.41667	down	1.91216e-05	8.83107e-05
ENSMUSG00000017652	Cd40	21939	2.76591	up	1.82608e-83	5.08762e-81
ENSMUSG00000029304	Spp1	20750	1.37243	up	2.73334e-28	8.73578e-27
ENSMUSG00000030782	Tgfb1i1	21804	-1.7045	down	0.0089002	0.0228725
ENSMUSG00000036526	Card11	108723	-2.85121	down	5.75199e-59	6.82569e-57
ENSMUSG00000008496	Pou2f2	18987	1.1675	up	4.53622e-06	2.30791e-05
ENSMUSG00000020638	Cmpk2	22169	1.22955	up	3.5349e-07	2.13192e-06
ENSMUSG00000029162	Khk	16548	-2.19182	down	1.56176e-19	2.94779e-18
ENSMUSG00000004266	Ptpn6	15170	-1.0894	down	1.32914e-18	2.38575e-17
ENSMUSG00000042489	Clspn	269582	-2.64153	down	4.16041e-34	1.78925e-32
ENSMUSG00000058402	Zfp420	233058	3.05245	up	3.76244e-17	5.96775e-16
ENSMUSG00000024399	Ltb	16994	-1.67072	down	2.70366e-17	4.3695e-16
ENSMUSG00000037638	Zbtb42	382639	-1.3137	down	1.30609e-07	8.31538e-07
ENSMUSG00000028278	Rragd	52187	1.22849	up	0.0174178	0.0412694
ENSMUSG00000066800	Rnasel	24014	-2.12564	down	4.84754e-18	8.22862e-17
ENSMUSG00000027947	Il6ra	16194	-2.40834	down	1.13733e-20	2.3027e-19
ENSMUSG00000037321	Tap1	21354	1.24472	up	3.35837e-19	6.19293e-18
ENSMUSG00000051435	Fhad1	329977	-2.30191	down	6.10524e-26	1.71966e-24
ENSMUSG00000062585	Cnr2	12802	-1.77895	down	2.17012e-07	1.34619e-06
ENSMUSG00000040860	Crocc	230872	-1.64812	down	9.30509e-25	2.41894e-23
ENSMUSG00000028555	Ttc39a	230603	-4.16617	down	3.33738e-33	1.37974e-31
ENSMUSG00000026688	Mgst3	66447	-3.53	down	9.26607e-67	1.41374e-64
ENSMUSG00000020334	Slc22a4	30805	2.08949	up	5.25973e-13	5.92864e-12
ENSMUSG00000006403	Adamts4	240913	1.83142	up	0.00027881	0.00103302
ENSMUSG00000005803	Sqrdl	59010	2.08078	up	8.4956e-33	3.43469e-31
ENSMUSG00000087141	Plcxd2	433022	2.24619	up	0.000561092	0.00192735
ENSMUSG00000066363	Serpina3f	238393	5.39284	up	0.000168809	0.000651448
ENSMUSG00000071757	Zhx2	387609	3.56294	up	4.14216e-13	4.73558e-12
ENSMUSG00000039231	Suv39h1	20937	-1.29647	down	4.39404e-11	4.07482e-10
ENSMUSG00000020902	Ntn1	18208	-1.30805	down	0.000421973	0.00149723
ENSMUSG00000032845	Alpk2	225638	4.36491	up	1.38096e-06	7.57961e-06
ENSMUSG00000029684	Wasl	73178	1.21457	up	2.93581e-08	2.04263e-07
ENSMUSG00000005986	Ankrd13d	68423	-1.28418	down	5.51808e-06	2.77931e-05
ENSMUSG00000033355	Rtp4	67775	1.36275	up	1.2389e-20	2.50437e-19
ENSMUSG00000026315	Serpinb8	20725	-1.37014	down	1.62762e-09	1.30128e-08
ENSMUSG00000028673	Fuca1	71665	-1.01891	down	1.46271e-14	1.87837e-13
ENSMUSG00000030666	Calcb	116903	5.97017	up	6.74276e-07	3.89083e-06
ENSMUSG00000059901	Adamts14	237360	2.75998	up	0.0044477	0.0123917
ENSMUSG00000058396	Gpr182	11536	-1.42236	down	0.0105652	0.0265134
ENSMUSG00000019852	Arfgef3	215821	1.66911	up	1.19213e-11	1.18345e-10
ENSMUSG00000052688	Rab7b	226421	-2.58287	down	1.6619e-23	4.04922e-22
ENSMUSG00000028163	Nfkb1	18033	1.24026	up	6.76328e-23	1.57884e-21
ENSMUSG00000031012	Cask	12361	1.07115	up	1.49959e-07	9.47202e-07
ENSMUSG00000019944	Rhobtb1	69288	3.71743	up	3.40973e-19	6.26959e-18
ENSMUSG00000050357	Carmil2	234695	1.25086	up	0.00443214	0.0123645
ENSMUSG00000024401	Tnf	21926	2.3742	up	5.27545e-77	1.14594e-74
ENSMUSG00000036777	Anln	68743	-2.25736	down	3.56406e-27	1.07223e-25
ENSMUSG00000002058	Unc119	22248	-1.13133	down	1.27555e-08	9.30947e-08
ENSMUSG00000037306	Man1c1	230815	-1.2882	down	3.89392e-22	8.58942e-21
ENSMUSG00000030243	Recql	19691	-1.54499	down	1.77107e-15	2.46183e-14
ENSMUSG00000037921	Ddx60	234311	2.98645	up	3.29098e-08	2.27862e-07
ENSMUSG00000060600	Eno3	13808	-1.88214	down	4.6751e-21	9.60194e-20
ENSMUSG00000031709	Tbc1d9	71310	3.13669	up	1.03597e-63	1.38302e-61
ENSMUSG00000029161	Cgref1	68567	3.07239	up	7.37532e-06	3.63686e-05
ENSMUSG00000028680	Plk3	12795	2.68706	up	9.09426e-61	1.11002e-58
ENSMUSG00000032688	Malt1	240354	2.27856	up	1.64869e-43	1.00141e-41
ENSMUSG00000037108	Zcwpw1	381678	-1.05146	down	3.33316e-08	2.30533e-07
ENSMUSG00000005470	Asf1b	66929	-1.99452	down	3.79848e-16	5.60844e-15
ENSMUSG00000004933	Matk	17179	-2.2444	down	6.48765e-12	6.62516e-11
ENSMUSG00000046245	Pilra	231805	4.26767	up	6.08878e-88	1.85795e-85
ENSMUSG00000052131	Akr1b7	11997	-1.33292	down	2.89375e-05	0.000129991
ENSMUSG00000018500	Adora2b	11541	3.70052	up	3.55018e-23	8.5045e-22
ENSMUSG00000018648	Dusp14	56405	6.6509	up	3.63665e-65	5.23678e-63
ENSMUSG00000017686	Rhot1	59040	1.29123	up	4.86787e-05	0.000209985
ENSMUSG00000046798	Cldn12	64945	1.74232	up	1.558e-06	8.45358e-06
ENSMUSG00000026749	Nek6	59126	1.18839	up	3.55682e-18	6.13515e-17
ENSMUSG00000023764	Sfi1	78887	-1.00054	down	5.93834e-14	7.28285e-13
ENSMUSG00000021843	Ktn1	16709	1.12751	up	1.83936e-12	1.95954e-11
ENSMUSG00000040616	Tmem51	214359	-3.88108	down	3.57617e-51	3.09677e-49
ENSMUSG00000031779	Ccl22	20299	5.41954	up	9.43629e-27	2.77375e-25
ENSMUSG00000020658	Efr3b	668212	-2.13078	down	6.24309e-20	1.20681e-18
ENSMUSG00000040139	9430038I01Rik	77252	-1.02054	down	0.000263816	0.000980304
ENSMUSG00000020496	Rnf187	108660	-1.05295	down	1.81513e-08	1.2996e-07
ENSMUSG00000022364	Tbc1d31	210544	-1.1102	down	9.59385e-13	1.05995e-11
ENSMUSG00000028967	Errfi1	74155	1.257	up	3.55388e-09	2.75039e-08
ENSMUSG00000021282	Eif5	217869	1.44787	up	4.31257e-18	7.37915e-17
ENSMUSG00000042268	Slc26a9	320718	-2.11793	down	0.0114241	0.0284128
ENSMUSG00000051502	Ufsp1	70240	-1.88502	down	0.0024514	0.00730123
ENSMUSG00000011751	Sptbn4	80297	1.78797	up	0.00373505	0.010588
ENSMUSG00000028807	Zbtb8a	73680	-1.13135	down	8.09701e-07	4.59775e-06
ENSMUSG00000027331	Knstrn	51944	-2.70567	down	3.65468e-64	5.09113e-62
ENSMUSG00000019528	Gyg	27357	-1.29613	down	2.04221e-23	4.96641e-22
ENSMUSG00000021217	Tshz3	243931	-1.06066	down	7.76855e-05	0.000322415
ENSMUSG00000035164	Zc3h12c	244871	2.03914	up	9.27745e-11	8.33215e-10
ENSMUSG00000021482	Aaed1	66129	-1.00873	down	1.91052e-09	1.5133e-08
ENSMUSG00000074417	Gm14548	18724	-2.7519	down	3.32664e-39	1.72608e-37
ENSMUSG00000074417	Gm14548	18727	-2.7519	down	3.32664e-39	1.72608e-37
ENSMUSG00000074417	Gm14548	18729	-2.7519	down	3.32664e-39	1.72608e-37
ENSMUSG00000074417	Gm14548	18730	-2.7519	down	3.32664e-39	1.72608e-37
ENSMUSG00000074417	Gm14548	100038909	-2.7519	down	3.32664e-39	1.72608e-37
ENSMUSG00000020844	Nxn	18230	-1.49042	down	0.000340584	0.00123442
ENSMUSG00000089942	Pira2	18725	-2.62058	down	1.27853e-36	6.06875e-35
ENSMUSG00000002769	Gnmt	14711	-2.47635	down	0.0167092	0.0397891
ENSMUSG00000079003	Samd1	666704	-1.31773	down	8.90535e-16	1.27236e-14
ENSMUSG00000040857	Erf	13875	-1.50697	down	5.18848e-19	9.43199e-18
ENSMUSG00000058818	Pirb	18733	-2.96229	down	3.62673e-71	6.45558e-69
ENSMUSG00000024168	Tmem204	407831	-2.33089	down	0.000901907	0.00295774
ENSMUSG00000066684	Pilrb1	170741	4.74981	up	2.15269e-22	4.80642e-21
ENSMUSG00000024169	Ift140	106633	-1.19017	down	4.7796e-15	6.38742e-14
ENSMUSG00000028771	Ptpn12	19248	1.13641	up	2.09155e-12	2.21531e-11
ENSMUSG00000098557	Kctd12	239217	2.11226	up	4.56966e-12	4.71157e-11
ENSMUSG00000062590	Armc9	78795	-1.13915	down	9.60188e-08	6.23392e-07
ENSMUSG00000074419	Gm15448	100041146	-2.63222	down	0.00121905	0.00389027
ENSMUSG00000030427	Lilra6	18726	-2.58186	down	1.01362e-18	1.82195e-17
ENSMUSG00000021457	Syk	20963	2.17207	up	2.28757e-41	1.29152e-39
ENSMUSG00000017386	Traf4	22032	-1.39086	down	1.80372e-06	9.73327e-06
ENSMUSG00000030094	Xpc	22591	-1.15447	down	2.11783e-12	2.2376e-11
ENSMUSG00000029394	Cdk2ap1	13445	-1.22867	down	1.33957e-07	8.52007e-07
ENSMUSG00000026822	Lcn2	16819	8.90763	up	0	0
ENSMUSG00000073755	5730409E04Rik	230757	-1.77126	down	9.33101e-08	6.07359e-07
ENSMUSG00000040464	Gtpbp10	207704	-1.44002	down	0.00189624	0.00577935
ENSMUSG00000018378	Cuedc1	103841	-1.0353	down	7.06937e-10	5.85656e-09
ENSMUSG00000038668	Lpar1	14745	1.6489	up	2.98929e-08	2.07759e-07
ENSMUSG00000044906	4930503L19Rik	269033	3.47499	up	0.000973187	0.00316718
ENSMUSG00000022126	Acod1	16365	6.34477	up	0	0
ENSMUSG00000034855	Cxcl10	15945	2.22674	up	7.9139e-06	3.87708e-05
ENSMUSG00000030433	Sbk2	381836	-1.91764	down	0.000108645	0.000435533
ENSMUSG00000015112	Slc25a13	50799	-1.22036	down	8.20663e-09	6.11134e-08
ENSMUSG00000024921	Smarca2	67155	-1.41697	down	9.71519e-13	1.07151e-11
ENSMUSG00000024424	Ttc39c	72747	3.6544	up	0.000260554	0.000969024
ENSMUSG00000096472	Cdkn2d	12581	-1.42975	down	1.51181e-12	1.62273e-11
ENSMUSG00000031780	Ccl17	20295	7.56962	up	5.16009e-18	8.69011e-17
ENSMUSG00000042298	Ttc19	72795	1.35685	up	3.54454e-08	2.43968e-07
ENSMUSG00000075273	Ttc30b	72421	-1.90258	down	0.000453364	0.00159449
ENSMUSG00000031398	Plxna3	18846	-1.48995	down	2.98091e-10	2.56055e-09
ENSMUSG00000019822	Smpd2	20598	-1.74648	down	1.28125e-15	1.80446e-14
ENSMUSG00000026112	Coa5	76178	1.78987	up	6.21021e-05	0.000261982
ENSMUSG00000020589	Fam49a	76820	2.96342	up	3.0158e-13	3.49778e-12
ENSMUSG00000019823	Mical1	171580	-2.48422	down	2.77653e-06	1.45896e-05
ENSMUSG00000071192	Wfikkn1	215001	-2.24935	down	1.76945e-11	1.72189e-10
ENSMUSG00000024236	Svil	225115	-1.60714	down	5.16964e-09	3.92733e-08
ENSMUSG00000013622	Atraid	381629	-1.68397	down	7.56797e-21	1.54199e-19
ENSMUSG00000019564	Arid3a	13496	1.61682	up	4.19374e-20	8.19314e-19
ENSMUSG00000034487	Kdelc2	68304	-1.73199	down	7.74886e-14	9.3954e-13
ENSMUSG00000055541	Lair1	52855	-2.15144	down	9.97869e-13	1.09868e-11
ENSMUSG00000047067	Dusp28	67446	-1.77659	down	2.97818e-05	0.000133176
ENSMUSG00000049823	Zbtb12	193736	-1.80546	down	2.72244e-21	5.66409e-20
ENSMUSG00000058690	Ccser2	72972	1.08834	up	7.60163e-06	3.73983e-05
ENSMUSG00000015312	Gadd45b	17873	2.78652	up	3.65665e-66	5.41737e-64
ENSMUSG00000051550	Zfp579	68490	-1.6366	down	2.245e-14	2.83189e-13
ENSMUSG00000021996	Esd	13885	1.78006	up	5.41017e-27	1.61248e-25
ENSMUSG00000006494	Pdk1	228026	-1.58006	down	3.14397e-17	5.01782e-16
ENSMUSG00000028551	Cdkn2c	12580	-1.03965	down	8.90573e-06	4.32825e-05
ENSMUSG00000090231	Cfb	14962	6.63423	up	1.79933e-195	2.56225e-192
ENSMUSG00000046516	Cox17	12856	1.40208	up	7.72509e-05	0.000320836
ENSMUSG00000005465	Il27ra	50931	-2.58664	down	0.00988649	0.0250554
ENSMUSG00000024299	Adamts10	224697	-1.69065	down	1.20402e-29	4.12586e-28
ENSMUSG00000030083	Abtb1	80283	-1.02665	down	5.88446e-10	4.90665e-09
ENSMUSG00000020897	Aurkb	20877	-2.97703	down	3.99554e-38	2.00027e-36
ENSMUSG00000038332	Sesn1	140742	-1.95553	down	2.92195e-17	4.68681e-16
ENSMUSG00000036698	Ago2	239528	1.09157	up	1.32064e-12	1.43435e-11
ENSMUSG00000037922	Bank1	242248	-1.12424	down	0.0208226	0.0481613
ENSMUSG00000035105	Egln3	112407	-4.50613	down	0.0124312	0.0306088
ENSMUSG00000022496	Tnfrsf17	21935	-3.72102	down	0.000720497	0.00241031
ENSMUSG00000043252	Tmem64	100201	-1.63293	down	2.81042e-13	3.26845e-12
ENSMUSG00000025481	Urah	76974	8.42919	up	1.27233e-73	2.47063e-71
ENSMUSG00000025486	Sirt3	64384	-1.3144	down	3.6981e-06	1.9057e-05
ENSMUSG00000045679	Pqlc3	217430	-1.25387	down	0.0029614	0.0086336
ENSMUSG00000027834	Serpini1	20713	1.49653	up	0.000676599	0.00227653
ENSMUSG00000034192	Lsm3	67678	-1.10238	down	1.13511e-05	5.42357e-05
ENSMUSG00000066682	Pilrb2	545812	3.69089	up	3.70648e-09	2.86331e-08
ENSMUSG00000068747	Sort1	20661	1.10423	up	0.00330724	0.00951416
ENSMUSG00000031781	Ciapin1	109006	1.09203	up	2.98789e-11	2.82604e-10
ENSMUSG00000066894	Vsig10	231668	-2.26413	down	1.43481e-10	1.2673e-09
ENSMUSG00000042607	Asb4	65255	-4.84741	down	0.00259607	0.00768033
ENSMUSG00000015854	Cd5l	11801	-1.57201	down	0.00109222	0.00352059
ENSMUSG00000050821	Fam131a	78408	-3.54863	down	1.08866e-06	6.05828e-06
ENSMUSG00000039693	Msantd3	66665	1.69384	up	2.62675e-11	2.50107e-10
ENSMUSG00000021754	Map3k1	26401	-1.04447	down	2.38989e-05	0.000109038
ENSMUSG00000021665	Hexb	15212	-1.3013	down	1.94292e-20	3.88462e-19
ENSMUSG00000022514	Il1rap	16180	1.31947	up	0.00783961	0.0204046
ENSMUSG00000038831	Ralgps1	241308	2.5638	up	1.37914e-12	1.49031e-11
ENSMUSG00000002799	Jag2	16450	-2.07742	down	5.83547e-18	9.77613e-17
ENSMUSG00000024360	Etf1	225363	1.02657	up	5.41797e-07	3.19249e-06
ENSMUSG00000037169	Mycn	18109	-3.81869	down	2.98009e-153	2.72806e-150
ENSMUSG00000015289	Lage3	66192	-1.35037	down	7.94741e-07	4.52082e-06
ENSMUSG00000029298	Gbp9	236573	1.13782	up	0.000484595	0.00169317
ENSMUSG00000034438	Gbp8	76074	-2.14043	down	1.38702e-33	5.8282e-32
ENSMUSG00000030386	Zfp606	67370	-1.59247	down	0.00761434	0.0198992
ENSMUSG00000025701	Alox5	11689	-5.23536	down	4.32251e-92	1.49723e-89
ENSMUSG00000004105	Angptl2	26360	-2.02282	down	8.66857e-27	2.55983e-25
ENSMUSG00000002804	Nudt14	66174	-1.51189	down	4.01622e-11	3.74069e-10
ENSMUSG00000071724	Smpd5	100503915	-1.55004	down	0.00604703	0.0162778
ENSMUSG00000039934	Gsap	212167	1.49825	up	2.40225e-14	3.01925e-13
ENSMUSG00000027942	4933434E20Rik	73545	1.27508	up	9.40838e-14	1.13006e-12
ENSMUSG00000027942	4933434E20Rik	99650	1.27508	up	9.40838e-14	1.13006e-12
ENSMUSG00000001768	Rin2	74030	-1.75321	down	3.02693e-20	5.94986e-19
ENSMUSG00000030522	Mtmr10	233315	1.04296	up	1.36853e-09	1.10309e-08
ENSMUSG00000028573	Fggy	75578	4.3785	up	2.54407e-07	1.56228e-06
ENSMUSG00000044408	Sptssa	104725	-1.27035	down	5.51185e-08	3.7023e-07
ENSMUSG00000072572	Slc39a2	214922	2.9275	up	3.11924e-61	3.88118e-59
ENSMUSG00000030739	Myh14	71960	-1.0135	down	0.00530741	0.0145196
ENSMUSG00000033276	Stk36	269209	1.22615	up	0.00412019	0.0115596
ENSMUSG00000059994	Fcrl1	229499	-1.20775	down	8.26334e-16	1.18327e-14
ENSMUSG00000034171	Faah	14073	-1.5959	down	0.00663815	0.017665
ENSMUSG00000037295	Ldlrap1	100017	-1.10777	down	6.48757e-10	5.38851e-09
ENSMUSG00000036766	Dner	227325	-1.18055	down	6.55576e-16	9.49363e-15
ENSMUSG00000028347	Tmeff1	230157	1.30058	up	0.0089944	0.0230734
ENSMUSG00000003153	Slc2a3	20527	-1.82667	down	2.74315e-17	4.42217e-16
ENSMUSG00000027168	Pax6	18508	-1.91985	down	2.73733e-17	4.41834e-16
ENSMUSG00000003824	Syce2	71846	-1.04804	down	1.43275e-07	9.08564e-07
ENSMUSG00000035914	Cd276	102657	-3.10305	down	3.59505e-33	1.48148e-31
ENSMUSG00000030410	Dmwd	13401	1.53376	up	7.1914e-13	8.0283e-12
ENSMUSG00000041959	S100a10	20194	-1.0941	down	2.50154e-06	1.32476e-05
ENSMUSG00000036768	Kif15	209737	-2.99202	down	1.35733e-25	3.70117e-24
ENSMUSG00000025395	Prim1	19075	-1.51725	down	2.01101e-11	1.94808e-10
ENSMUSG00000002803	Btbd6	399566	-1.06144	down	1.09632e-07	7.05696e-07
ENSMUSG00000043885	Slc36a4	234967	1.4055	up	8.30022e-09	6.17745e-08
ENSMUSG00000031274	Col4a5	12830	-1.76393	down	1.96195e-29	6.65196e-28
ENSMUSG00000019773	Fbxo5	67141	-3.33019	down	7.27089e-17	1.13224e-15
ENSMUSG00000023267	Gabrr2	14409	-4.35491	down	0.0193179	0.0451785
ENSMUSG00000038168	P3h2	210530	4.42318	up	0.0111489	0.0278255
ENSMUSG00000047187	Rab2a	59021	1.34348	up	7.99423e-08	5.23794e-07
ENSMUSG00000062519	Zfp398	272347	-1.02378	down	0.0129798	0.0318067
ENSMUSG00000025176	Hoga1	67432	-1.20324	down	6.05688e-05	0.000255935
ENSMUSG00000026380	Tfcp2l1	81879	1.33044	up	0.000981274	0.00318945
ENSMUSG00000063972	Nr6a1	14536	1.98437	up	8.43246e-06	4.10914e-05
ENSMUSG00000040297	Suco	226551	2.10981	up	2.85527e-08	1.99092e-07
ENSMUSG00000019942	Cdk1	12534	-1.82875	down	1.01936e-22	2.34123e-21
ENSMUSG00000028603	Scp2	20280	-1.15002	down	3.40193e-19	6.26424e-18
ENSMUSG00000047945	Marcksl1	17357	1.73557	up	6.23429e-41	3.48902e-39
ENSMUSG00000022357	Klhl38	268807	-3.90132	down	8.9972e-05	0.000367575
ENSMUSG00000028678	Kif2c	73804	-3.16311	down	2.17227e-42	1.26544e-40
ENSMUSG00000057315	Arhgap24	231532	2.46385	up	2.74424e-33	1.13819e-31
ENSMUSG00000018821	Avpi1	69534	-1.68607	down	9.3272e-14	1.12136e-12
ENSMUSG00000039842	Mcph1	244329	1.12012	up	2.16783e-09	1.70867e-08
ENSMUSG00000019850	Tnfaip3	21929	1.88507	up	3.18293e-36	1.47799e-34
ENSMUSG00000031465	Angpt2	11601	-1.052	down	1.85032e-07	1.15846e-06
ENSMUSG00000054871	Tmem158	72309	-2.81039	down	4.25462e-23	1.00976e-21
ENSMUSG00000028013	Ppa2	74776	-1.08483	down	6.82959e-07	3.93561e-06
ENSMUSG00000056832	Ttc26	264134	3.07686	up	0.0100053	0.0253215
ENSMUSG00000024818	Slc25a45	107375	-1.47498	down	1.96336e-18	3.45638e-17
ENSMUSG00000069662	Marcks	17118	4.42668	up	6.59641e-38	3.27673e-36
ENSMUSG00000029363	Rfc5	72151	-1.70974	down	2.89483e-20	5.70771e-19
ENSMUSG00000034098	Fstl5	213262	-3.12898	down	0.00842445	0.0217633
ENSMUSG00000053693	Mast1	56527	-2.42888	down	9.00817e-32	3.37569e-30
ENSMUSG00000063445	Nmral1	67824	-1.42131	down	1.14694e-10	1.02148e-09
ENSMUSG00000047749	Zc3hav1l	209032	-4.68595	down	0.00550691	0.0150067
ENSMUSG00000037852	Cpe	12876	-1.33857	down	2.12782e-13	2.4927e-12
ENSMUSG00000020435	Osbp2	74309	5.40581	up	4.73571e-77	1.04643e-74
ENSMUSG00000049916	2610318N02Rik	70458	-1.46212	down	2.17045e-11	2.09146e-10
ENSMUSG00000051378	Kif18b	70218	-3.11324	down	1.35284e-37	6.66846e-36
ENSMUSG00000002985	Apoe	11816	-1.16441	down	7.1872e-08	4.73579e-07
ENSMUSG00000036661	Dennd3	105841	-1.06187	down	9.76971e-07	5.48439e-06
ENSMUSG00000056536	Pign	27392	1.02479	up	0.00886721	0.0227968
ENSMUSG00000026740	Dnajc1	13418	1.16533	up	1.97789e-15	2.73154e-14
ENSMUSG00000006301	Tmbim1	69660	1.1543	up	1.59766e-15	2.22803e-14
ENSMUSG00000044734	Serpinb1a	66222	-2.28201	down	0.0103761	0.0261154
ENSMUSG00000045005	Fzd5	14367	3.02748	up	1.12018e-26	3.28516e-25
ENSMUSG00000041774	Ydjc	69101	-1.39757	down	2.93268e-16	4.36024e-15
ENSMUSG00000027737	Slc7a11	26570	3.65457	up	6.51889e-66	9.49388e-64
ENSMUSG00000044345	Marveld1	277010	-2.74909	down	1.215e-11	1.20428e-10
ENSMUSG00000022768	Ccdc116	76872	-1.81568	down	2.32215e-10	2.02041e-09
ENSMUSG00000028583	Pdpn	14726	8.17702	up	1.14879e-89	3.59096e-87
ENSMUSG00000032047	Acat1	110446	-1.07021	down	6.21101e-15	8.22317e-14
ENSMUSG00000033287	Kctd17	72844	-1.14397	down	1.12703e-06	6.25285e-06
ENSMUSG00000056749	Nfil3	18030	1.26645	up	5.14282e-18	8.67241e-17
ENSMUSG00000041235	Chd7	320790	1.12299	up	2.48886e-13	2.90768e-12
ENSMUSG00000004221	Ikbkg	16151	1.1781	up	2.16526e-15	2.98387e-14
ENSMUSG00000030677	Kif22	110033	-2.28284	down	1.38487e-27	4.25622e-26
ENSMUSG00000061751	Kalrn	545156	4.24793	up	0.0197241	0.0459943
ENSMUSG00000005447	Pafah1b3	18476	-1.44212	down	4.08499e-19	7.47903e-18
ENSMUSG00000041153	Osgin2	209212	2.58012	up	2.81062e-21	5.83807e-20
ENSMUSG00000025241	Fyco1	17281	1.26116	up	2.11844e-10	1.84819e-09
ENSMUSG00000028161	Ppp3ca	19055	-1.1062	down	6.57986e-09	4.9517e-08
ENSMUSG00000046318	Ccbe1	320924	3.58767	up	3.97791e-42	2.30683e-40
ENSMUSG00000050708	Ftl1	14325	1.4207	up	6.1062e-14	7.47441e-13
ENSMUSG00000050708	Ftl1	100862446	1.4207	up	6.1062e-14	7.47441e-13
ENSMUSG00000019832	Rab32	67844	1.0785	up	8.0186e-10	6.62154e-09
ENSMUSG00000025880	Smad7	17131	1.15082	up	0.00103543	0.00335017
ENSMUSG00000002845	Tmem39a	67846	1.24893	up	1.00487e-15	1.43252e-14
ENSMUSG00000040943	Tet2	214133	1.21598	up	1.74934e-05	8.11714e-05
ENSMUSG00000022756	Slc7a4	224022	-2.74614	down	1.08693e-08	7.98747e-08
ENSMUSG00000037266	Rsrp1	27981	-1.27118	down	3.07703e-21	6.3708e-20
ENSMUSG00000032030	Cul5	75717	1.03499	up	4.3473e-05	0.0001897
ENSMUSG00000033031	C330027C09Rik	224171	-1.40029	down	0.000625233	0.00211816
ENSMUSG00000026955	Sapcd2	72080	-3.14135	down	6.87335e-30	2.4068e-28
ENSMUSG00000044024	Rell2	225392	-1.37505	down	0.012387	0.0305058
ENSMUSG00000003161	Sri	109552	1.0779	up	6.33609e-10	5.26611e-09
ENSMUSG00000031400	G6pdx	14381	1.05738	up	3.62254e-17	5.75298e-16
ENSMUSG00000021377	Dek	110052	-1.64177	down	4.50357e-11	4.16735e-10
ENSMUSG00000039157	Fam102a	98952	-2.04849	down	7.06899e-33	2.86697e-31
ENSMUSG00000030748	Il4ra	16190	2.57693	up	1.43328e-36	6.7782e-35
ENSMUSG00000072772	Grcc10	14790	-1.68756	down	1.817e-17	2.96268e-16
ENSMUSG00000025804	Ccr1	12768	3.40222	up	1.35704e-21	2.87468e-20
ENSMUSG00000027670	Ocstamp	74614	-2.72673	down	9.69201e-21	1.96539e-19
ENSMUSG00000044066	Cep68	216543	-2.28774	down	2.37503e-15	3.24503e-14
ENSMUSG00000037583	Nr0b2	23957	-5.46312	down	0.000616532	0.00209144
ENSMUSG00000044150	A830080D01Rik	382252	1.455	up	0.000103128	0.000415886
ENSMUSG00000060510	Zfp266	77519	1.14853	up	0.0179191	0.0423319
ENSMUSG00000058729	Lin9	72568	-1.05053	down	0.000583785	0.00199674
ENSMUSG00000018459	Slc13a3	114644	-4.12897	down	2.28774e-06	1.21962e-05
ENSMUSG00000026669	Mcm10	70024	-1.93715	down	1.46872e-22	3.33152e-21
ENSMUSG00000051457	Spn	20737	-2.07625	down	1.66975e-22	3.77416e-21
ENSMUSG00000029752	Asns	27053	1.15603	up	3.04794e-17	4.87063e-16
ENSMUSG00000026548	Slamf9	98365	1.56209	up	2.49627e-11	2.38747e-10
ENSMUSG00000031383	Dusp9	75590	-2.78417	down	7.40261e-06	3.64751e-05
ENSMUSG00000031278	Acsl4	50790	1.74722	up	1.29187e-25	3.53775e-24
ENSMUSG00000004698	Hdac9	79221	-1.89924	down	4.35885e-17	6.87968e-16
ENSMUSG00000030409	Dmpk	13400	-2.44676	down	6.12971e-26	1.72277e-24
ENSMUSG00000019818	Cd164	53599	1.48623	up	4.18463e-13	4.77987e-12
ENSMUSG00000090264	Eif4ebp3	108112	1.51987	up	6.69256e-06	3.31934e-05
ENSMUSG00000022474	Pmm1	29858	-1.4144	down	1.21482e-17	1.99348e-16
ENSMUSG00000026499	Acbd3	170760	1.08702	up	3.24049e-10	2.77052e-09
ENSMUSG00000044197	Gpr146	80290	-1.1053	down	1.25791e-10	1.11412e-09
ENSMUSG00000053647	Gper1	76854	-2.37549	down	0.00703792	0.0185828
ENSMUSG00000044092	C130050O18Rik	319772	-3.65647	down	4.08276e-69	6.62338e-67
ENSMUSG00000024563	Smad2	17126	1.11241	up	2.50941e-06	1.32731e-05
ENSMUSG00000028763	Hspg2	15530	3.32873	up	4.34862e-07	2.59581e-06
ENSMUSG00000040466	Blvrb	233016	1.59771	up	6.12504e-28	1.93346e-26
ENSMUSG00000072949	Acot1	26897	-2.07143	down	6.18965e-11	5.65407e-10
ENSMUSG00000026715	Serpinc1	11905	1.46526	up	0.000501584	0.0017435
ENSMUSG00000018169	Mfng	17305	-1.68876	down	1.92696e-15	2.66695e-14
ENSMUSG00000039086	Ss18l1	269397	1.09864	up	1.32999e-05	6.28663e-05
ENSMUSG00000046546	Fam43a	224093	1.15168	up	0.0026186	0.00773094
ENSMUSG00000026786	Apbb1ip	54519	1.60534	up	4.1785e-30	1.48342e-28
ENSMUSG00000078794	Dact3	629378	-1.99893	down	0.000117572	0.000468532
ENSMUSG00000027669	Gnb4	14696	1.04908	up	0.00636926	0.017048
ENSMUSG00000023992	Trem2	83433	-3.99326	down	1.25267e-115	5.73365e-113
ENSMUSG00000079020	Slc45a4	106068	-1.01635	down	1.11637e-11	1.11255e-10
ENSMUSG00000015702	Anxa9	71790	-2.08707	down	1.0249e-24	2.65894e-23
ENSMUSG00000001542	Ell2	192657	2.42623	up	1.40516e-32	5.57539e-31
ENSMUSG00000029361	Nos1	18125	-4.05596	down	2.37727e-54	2.22388e-52
ENSMUSG00000040374	Pex2	19302	1.51997	up	0.00274129	0.00804866
ENSMUSG00000033952	Aspm	12316	-4.13716	down	3.71239e-50	3.06955e-48
ENSMUSG00000072889	Nfxl1	100978	1.16761	up	1.20911e-15	1.70473e-14
ENSMUSG00000030745	Il21r	60504	-2.95531	down	1.8281e-08	1.30815e-07
ENSMUSG00000002289	Angptl4	57875	-1.45324	down	0.000216014	0.000815445
ENSMUSG00000026873	Phf19	74016	-1.3015	down	2.45704e-08	1.73114e-07
ENSMUSG00000059939	9430015G10Rik	230996	-1.0736	down	0.0029135	0.00851332
ENSMUSG00000038732	Mboat1	218121	-1.78253	down	1.70377e-07	1.07037e-06
ENSMUSG00000048012	Zfp473	243963	-2.02924	down	0.000349439	0.00126437
ENSMUSG00000004864	Mapk13	26415	2.69988	up	0.004436	0.0123645
ENSMUSG00000021477	Ctsl	13039	1.70829	up	3.84085e-38	1.93037e-36
ENSMUSG00000014602	Kif1a	16560	4.74421	up	0.0025785	0.00763364
ENSMUSG00000046574	Prr12	233210	-1.15577	down	3.81208e-14	4.75249e-13
ENSMUSG00000037110	Ralgapa2	241694	1.1993	up	1.09042e-06	6.06545e-06
ENSMUSG00000067653	Ankrd23	78321	-1.51459	down	0.00135896	0.00428612
ENSMUSG00000022978	Mis18a	66578	-1.64064	down	1.88068e-11	1.82735e-10
ENSMUSG00000079442	St6galnac4	20448	1.12658	up	8.58036e-17	1.32809e-15
ENSMUSG00000042460	C1galt1	94192	3.55064	up	1.48179e-07	9.3688e-07
ENSMUSG00000035547	Capn5	12337	-1.21656	down	2.01151e-09	1.59034e-08
ENSMUSG00000033752	Mnd1	76915	-2.38986	down	1.08397e-23	2.65624e-22
ENSMUSG00000058099	Nfam1	74039	-1.60807	down	9.2151e-15	1.20021e-13
ENSMUSG00000043017	Ptgir	19222	2.40673	up	9.86593e-47	6.87184e-45
ENSMUSG00000021240	Abcd4	19300	1.2493	up	5.91115e-18	9.88999e-17
ENSMUSG00000047434	Xxylt1	268880	-1.55578	down	1.84827e-09	1.46944e-08
ENSMUSG00000034930	Rtkn	20166	-1.22799	down	0.00462474	0.0128458
ENSMUSG00000001665	Gstt3	103140	-1.01122	down	0.000143202	0.000561503
ENSMUSG00000043015	Nemp2	227094	-2.08247	down	0.00225956	0.00678345
ENSMUSG00000033793	Atp6v1h	108664	1.06751	up	2.07279e-09	1.63677e-08
ENSMUSG00000039956	Mrap	77037	2.59803	up	0.00574821	0.0155683
ENSMUSG00000022518	4930562C15Rik	78809	-2.61648	down	0.00417221	0.0116928
ENSMUSG00000037172	E330009J07Rik	243780	1.65825	up	3.42449e-24	8.5887e-23
ENSMUSG00000020407	Upp1	22271	5.40617	up	7.86695e-106	3.25235e-103
ENSMUSG00000048731	Ggnbp1	70772	-1.20547	down	0.000568809	0.00195229
ENSMUSG00000024300	Myo1f	17916	-1.81447	down	6.44087e-47	4.56056e-45
ENSMUSG00000026924	Sec16a	227648	1.10091	up	1.63974e-09	1.30934e-08
ENSMUSG00000069920	B3gnt9	97440	-1.8866	down	0.00228194	0.00683623
ENSMUSG00000034168	Irf2bpl	238330	-1.45964	down	1.28479e-22	2.92467e-21
ENSMUSG00000091649	Phf11b	236451	3.2659	up	1.04758e-09	8.56238e-09
ENSMUSG00000025044	Msr1	20288	1.90223	up	1.71292e-46	1.18664e-44
ENSMUSG00000026039	Sgol2a	68549	-2.36961	down	1.5617e-14	1.99748e-13
ENSMUSG00000026374	Tsn	22099	1.6548	up	3.14579e-07	1.91073e-06
ENSMUSG00000029471	Camkk2	207565	-1.56494	down	5.71732e-22	1.24192e-20
ENSMUSG00000044429	Cryga	12964	-2.10335	down	0.00306524	0.00889786
ENSMUSG00000020385	Clk4	12750	1.14782	up	2.9676e-05	0.000132796
ENSMUSG00000000732	Icosl	50723	1.81999	up	2.20019e-11	2.11853e-10
ENSMUSG00000059878	Zfp422	67255	-1.17313	down	1.32212e-08	9.63294e-08
ENSMUSG00000028356	Ambp	11699	-1.95673	down	0.00737922	0.0193438
ENSMUSG00000041135	Ripk2	192656	1.35586	up	1.54183e-18	2.73307e-17
ENSMUSG00000020363	Gfpt2	14584	1.97476	up	0.00398217	0.0112145
ENSMUSG00000026672	Optn	71648	1.25031	up	4.71474e-08	3.19705e-07
ENSMUSG00000021998	Lcp1	18826	1.19583	up	3.29356e-16	4.87416e-15
ENSMUSG00000042099	Kank3	80880	-3.05848	down	3.22963e-37	1.56784e-35
ENSMUSG00000048721	Fndc9	320116	1.65494	up	0.000597643	0.00203545
ENSMUSG00000091625	Lsm5	66373	-1.36249	down	3.25241e-08	2.25435e-07
ENSMUSG00000061991	Hist1h2af	319173	-4.63327	down	3.18603e-07	1.93334e-06
ENSMUSG00000055692	Tmem191c	224019	-3.89054	down	6.55504e-27	1.94466e-25
ENSMUSG00000018425	Dhx40	67487	1.10903	up	0.000294355	0.00108435
ENSMUSG00000068245	Phf11d	219132	2.00543	up	6.91855e-15	9.11286e-14
ENSMUSG00000003363	Pld3	18807	1.08198	up	4.2397e-17	6.69988e-16
ENSMUSG00000069274	Hist1h4f	319157	-5.48863	down	0.00371813	0.0105517
ENSMUSG00000029787	Avl9	78937	1.60117	up	2.40931e-07	1.48379e-06
ENSMUSG00000052565	Hist1h1d	14957	-4.09692	down	4.40426e-05	0.000191924
ENSMUSG00000034906	Ncaph	215387	-2.29757	down	7.7684e-22	1.67047e-20
ENSMUSG00000026875	Traf1	22029	2.82391	up	3.40801e-83	9.09938e-81
ENSMUSG00000069273	Hist1h3e	319151	-2.86385	down	0.00171217	0.00527227
ENSMUSG00000069272	Hist1h2ae	319166	-3.72409	down	0.00365673	0.0104097
ENSMUSG00000022766	Serpind1	15160	4.56255	up	5.71005e-08	3.82141e-07
ENSMUSG00000058385	Hist1h2bg	319181	-1.59724	down	0.000910107	0.00298158
ENSMUSG00000019558	Slc6a8	102857	1.22295	up	5.22074e-21	1.06883e-19
ENSMUSG00000019320	Noxo1	71893	-1.84942	down	5.21406e-05	0.000223415
ENSMUSG00000021091	Serpina3n	20716	-4.69657	down	0.00497052	0.0136729
ENSMUSG00000026158	Ogfrl1	70155	-1.20901	down	9.783e-07	5.48945e-06
ENSMUSG00000026500	Cox20	66359	-2.01496	down	3.49104e-10	2.97283e-09
ENSMUSG00000029730	Mcm7	17220	-1.98602	down	6.1723e-45	3.93553e-43
ENSMUSG00000026811	St6galnac6	50935	-1.08953	down	2.97636e-09	2.32167e-08
ENSMUSG00000027351	Spred1	114715	-1.32107	down	1.20526e-10	1.07119e-09
ENSMUSG00000045328	Cenpe	229841	-2.40767	down	1.42042e-26	4.15619e-25
ENSMUSG00000022346	Myc	17869	1.17048	up	2.53705e-18	4.42982e-17
ENSMUSG00000026170	Cyp27a1	104086	-2.46837	down	3.67528e-38	1.85442e-36
ENSMUSG00000022540	Rogdi	66049	-2.46741	down	2.96821e-17	4.75507e-16
ENSMUSG00000034917	Tjp3	27375	-2.36803	down	6.91903e-30	2.41619e-28
ENSMUSG00000021125	Arg2	11847	4.61185	up	3.84307e-43	2.30153e-41
ENSMUSG00000031303	Map3k15	270672	-1.3106	down	6.7106e-08	4.4446e-07
ENSMUSG00000060063	Alox5ap	11690	-1.35315	down	8.27073e-23	1.90987e-21
ENSMUSG00000055447	Cd47	16423	2.32385	up	9.09554e-10	7.48193e-09
ENSMUSG00000074476	Spc24	67629	-2.27638	down	5.46414e-33	2.23733e-31
ENSMUSG00000020185	E2f7	52679	-2.8249	down	4.00849e-11	3.73863e-10
ENSMUSG00000014686	Ceacam16	330483	-1.6263	down	3.66495e-15	4.93902e-14
ENSMUSG00000038042	Ptpdc1	218232	1.32409	up	7.32656e-07	4.20391e-06
ENSMUSG00000045827	Serpinb9	20723	2.38655	up	4.9394e-32	1.901e-30
ENSMUSG00000020941	Map3k14	53859	-1.38012	down	1.65111e-10	1.45134e-09
ENSMUSG00000029455	Aldh2	11669	-1.14326	down	2.50559e-19	4.66062e-18
ENSMUSG00000026547	Tagln2	21346	-1.12697	down	2.19585e-15	3.01953e-14
ENSMUSG00000042225	Ammecr1	56068	1.61899	up	0.000444392	0.00156665
ENSMUSG00000002699	Lcp2	16822	1.4118	up	7.1452e-30	2.48839e-28
ENSMUSG00000041936	Agrn	11603	1.46603	up	1.50928e-14	1.93623e-13
ENSMUSG00000037553	Zdhhc18	503610	1.52424	up	8.74253e-20	1.66981e-18
ENSMUSG00000022436	Sh3bp1	20401	-1.05554	down	1.04589e-12	1.14958e-11
ENSMUSG00000022436	Sh3bp1	57028	-1.05554	down	1.04589e-12	1.14958e-11
ENSMUSG00000030187	Klra2	16633	3.21123	up	5.25978e-20	1.01981e-18
ENSMUSG00000000275	Trim25	217069	1.18081	up	6.206e-13	6.96463e-12
ENSMUSG00000034957	Cebpa	12606	-2.87433	down	1.11433e-25	3.06463e-24
ENSMUSG00000027804	Ppid	67738	1.05224	up	0.00050361	0.00175007
ENSMUSG00000018983	E2f2	242705	-1.46631	down	7.86293e-07	4.48271e-06
ENSMUSG00000039883	Lrrc17	74511	-4.97811	down	0.00146865	0.00458518
ENSMUSG00000053870	Fpgt	75540	1.19852	up	3.15966e-05	0.0001408
ENSMUSG00000044827	Tlr1	21897	2.7715	up	1.95238e-43	1.17473e-41
ENSMUSG00000028048	Gba	14466	1.32681	up	1.26158e-21	2.68132e-20
ENSMUSG00000040026	Saa3	20210	6.15676	up	2.13635e-47	1.55565e-45
ENSMUSG00000028480	Glipr2	384009	2.36756	up	3.81369e-05	0.000167614
ENSMUSG00000074916	Chst14	72136	-1.46932	down	7.04429e-12	7.16505e-11
ENSMUSG00000001663	Gstt1	14871	3.12935	up	1.93414e-05	8.92615e-05
ENSMUSG00000038451	Spsb2	14794	-1.47217	down	1.05055e-11	1.05104e-10
ENSMUSG00000021591	Glrx	93692	2.52141	up	2.21143e-20	4.39406e-19
ENSMUSG00000020453	Patz1	56218	-1.8372	down	1.723e-26	5.00725e-25
ENSMUSG00000026683	Nuf2	66977	-3.331	down	1.37096e-12	1.48397e-11
ENSMUSG00000037894	H2afz	51788	-1.25856	down	1.89427e-22	4.24421e-21
ENSMUSG00000040249	Lrp1	16971	-1.1295	down	1.99904e-08	1.42253e-07
ENSMUSG00000028167	Bdh2	69772	-1.35061	down	1.02411e-05	4.91943e-05
ENSMUSG00000030188	Magohb	66441	1.12536	up	0.000302145	0.00111177
ENSMUSG00000040435	Ppp1r15a	17872	2.06584	up	3.1564e-53	2.82884e-51
ENSMUSG00000023341	Mx2	17858	2.1966	up	1.09944e-27	3.40348e-26
ENSMUSG00000032194	Kank2	235041	-3.24856	down	5.12547e-27	1.53477e-25
ENSMUSG00000029780	Nt5c3	107569	1.28196	up	0.000967843	0.00315239
ENSMUSG00000073079	Srp54a	24067	1.52912	up	1.67491e-14	2.13593e-13
ENSMUSG00000026817	Ak1	11636	-2.6471	down	2.94245e-07	1.79317e-06
ENSMUSG00000068823	Csde1	229663	1.18667	up	7.27852e-16	1.04576e-14
ENSMUSG00000032487	Ptgs2	19225	6.99256	up	8.60347e-147	6.89138e-144
ENSMUSG00000045624	Esf1	66580	1.1211	up	3.47507e-08	2.39753e-07
ENSMUSG00000071537	Klrg2	74253	-1.42659	down	6.69444e-07	3.86468e-06
ENSMUSG00000021242	Npc2	67963	1.26164	up	1.72244e-21	3.62476e-20
ENSMUSG00000049939	Lrrc4	192198	-4.54586	down	0.0103914	0.0261489
ENSMUSG00000098188	Sowahc	268301	1.77285	up	6.72405e-18	1.11916e-16
ENSMUSG00000028145	Them4	75778	1.03201	up	0.000554272	0.00190597
ENSMUSG00000026321	Tnfrsf11a	21934	1.31944	up	2.42244e-15	3.30573e-14
ENSMUSG00000072620	Slfn2	20556	1.38284	up	1.01282e-17	1.67056e-16
ENSMUSG00000078763	Slfn1	20555	7.89183	up	1.68681e-22	3.80601e-21
ENSMUSG00000026833	Olfm1	56177	-1.76146	down	3.49447e-35	1.54966e-33
ENSMUSG00000061666	Gdpd1	66569	1.31143	up	7.34425e-08	4.8343e-07
ENSMUSG00000053158	Fes	14159	-1.23924	down	6.1661e-22	1.33488e-20
ENSMUSG00000032281	Acsbg1	94180	2.18891	up	2.44421e-47	1.75e-45
ENSMUSG00000028702	Rad54l	19366	-1.98925	down	7.64568e-22	1.64684e-20
ENSMUSG00000035863	Palm	18483	-2.99923	down	0.0018619	0.00568551
ENSMUSG00000032297	Celf6	76183	-1.23635	down	0.0182322	0.0429687
ENSMUSG00000064141	Zfp69	381549	-1.08156	down	6.11193e-05	0.00025809
ENSMUSG00000037936	Scarb1	20778	-1.06363	down	7.2892e-14	8.87164e-13
ENSMUSG00000042644	Itpr3	16440	-1.62483	down	3.16652e-24	7.97292e-23
ENSMUSG00000072872	Rybp	56353	1.6115	up	2.17176e-22	4.84056e-21
ENSMUSG00000031378	Abcd1	11666	-2.19482	down	8.19921e-45	5.17641e-43
ENSMUSG00000024030	Abcg1	11307	-1.06684	down	3.60759e-14	4.50632e-13
ENSMUSG00000042129	Rassf4	213391	2.46487	up	3.60413e-56	3.63705e-54
ENSMUSG00000036718	Micall2	231830	3.32327	up	2.32653e-78	5.32444e-76
ENSMUSG00000053318	Slamf8	74748	1.70651	up	3.4568e-05	0.000153136
ENSMUSG00000030406	Gipr	381853	1.29003	up	5.18993e-05	0.000222604
ENSMUSG00000004085	Map3k20	65964	1.54147	up	7.40965e-25	1.938e-23
ENSMUSG00000020493	Prr11	270906	-2.45884	down	0.00539971	0.0147428
ENSMUSG00000008398	Elk3	13713	-1.06015	down	2.93463e-08	2.04263e-07
ENSMUSG00000048232	Fbxo10	269529	-1.53949	down	4.92255e-05	0.00021213
ENSMUSG00000019464	Ptger1	19216	-1.08346	down	1.80116e-13	2.12361e-12
ENSMUSG00000038070	Cntln	338349	-1.04121	down	3.42188e-05	0.000151747
ENSMUSG00000018906	P4ha2	18452	-2.7243	down	2.73271e-18	4.75203e-17
ENSMUSG00000020576	Nbas	71169	1.24862	up	2.00278e-18	3.52094e-17
ENSMUSG00000049580	Tsku	244152	-1.29358	down	0.000707822	0.002371
ENSMUSG00000015468	Notch4	18132	-6.29257	down	1.66786e-08	1.20019e-07
ENSMUSG00000026544	Dusp23	68440	1.1979	up	0.0117955	0.0292004
ENSMUSG00000074141	Il4i1	14204	-1.62728	down	2.66708e-10	2.30487e-09
ENSMUSG00000074141	Il4i1	100328588	-1.62728	down	2.66708e-10	2.30487e-09
ENSMUSG00000058793	Cds2	110911	1.06046	up	1.59333e-08	1.14978e-07
ENSMUSG00000021180	Rps6ka5	73086	-1.07005	down	0.00117511	0.00376316
ENSMUSG00000027555	Car13	71934	2.32352	up	2.18444e-53	1.97153e-51
ENSMUSG00000029836	Cbx3	12417	-1.67638	down	4.33838e-14	5.36686e-13
ENSMUSG00000025949	Pikfyve	18711	1.04829	up	7.29618e-05	0.000304487
ENSMUSG00000061132	Blnk	17060	1.61854	up	7.36482e-36	3.37098e-34
ENSMUSG00000021403	Serpinb9b	20706	2.29152	up	3.50914e-18	6.06107e-17
ENSMUSG00000036995	Asap3	230837	-1.89997	down	0.00116376	0.00373056
ENSMUSG00000061482	Hist1h4d	319156	-3.96485	down	0.00355749	0.0101475
ENSMUSG00000030924	2610020H08Rik	434234	2.16516	up	1.40908e-08	1.02316e-07
ENSMUSG00000038623	Tm6sf1	107769	-1.03264	down	1.3307e-08	9.68989e-08
ENSMUSG00000035829	Ppp1r26	241289	-2.08987	down	1.9884e-14	2.51315e-13
ENSMUSG00000047654	Tssk6	83984	-1.5016	down	7.93684e-07	4.51681e-06
ENSMUSG00000032561	Acpp	56318	6.33121	up	1.4052e-08	1.02092e-07
ENSMUSG00000038806	Sde2	208768	1.33977	up	1.14718e-17	1.88732e-16
ENSMUSG00000024621	Csf1r	12978	-2.2626	down	3.7282e-72	6.82581e-70
ENSMUSG00000017428	Psmd11	69077	1.93163	up	2.37043e-38	1.20077e-36
ENSMUSG00000032899	Styk1	243659	5.30892	up	0.000127559	0.000505661
ENSMUSG00000061436	Hipk2	15258	1.24321	up	1.94773e-11	1.88964e-10
ENSMUSG00000010392	Gosr1	53334	1.53239	up	5.22695e-18	8.79116e-17
ENSMUSG00000026994	Galnt3	14425	1.03718	up	2.82269e-05	0.000126932
ENSMUSG00000011179	Odc1	18263	2.69319	up	3.82177e-90	1.25589e-87
ENSMUSG00000049672	Zbtb14	22666	-1.00712	down	1.5752e-05	7.34365e-05
ENSMUSG00000032898	Fbxo21	231670	-1.90773	down	7.70139e-29	2.5373e-27
ENSMUSG00000038866	Zcchc2	227449	1.25394	up	3.24025e-12	3.37618e-11
ENSMUSG00000026991	Pkp4	227937	1.03633	up	1.20264e-10	1.06961e-09
ENSMUSG00000027230	Creb3l1	26427	-2.20661	down	9.13066e-08	5.95818e-07
ENSMUSG00000035211	Xrra1	446101	2.28134	up	8.50382e-13	9.44411e-12
ENSMUSG00000026238	Ptma	19231	-1.68022	down	4.9008e-29	1.63139e-27
ENSMUSG00000039166	Akap7	432442	-1.0438	down	4.70181e-06	2.38458e-05
ENSMUSG00000001942	Siae	22619	-1.11992	down	1.40118e-08	1.01858e-07
ENSMUSG00000029925	Tbxas1	21391	-1.60629	down	6.55376e-09	4.93496e-08
ENSMUSG00000023505	Cdca3	14793	-2.66244	down	3.55822e-45	2.30314e-43
ENSMUSG00000039470	Zdhhc2	70546	1.00637	up	0.000490778	0.00171291
ENSMUSG00000036587	Fut7	14347	-2.44318	down	4.38718e-05	0.00019131
ENSMUSG00000028068	Iqgap3	404710	-3.89089	down	7.91742e-93	2.8186e-90
ENSMUSG00000014039	Prdm15	114604	1.42808	up	9.49418e-10	7.78985e-09
ENSMUSG00000031443	F7	14068	-1.00987	down	0.0162427	0.0388421
ENSMUSG00000039431	Mtmr7	54384	2.03374	up	3.04637e-11	2.8771e-10
ENSMUSG00000025491	Ifitm1	68713	-2.31328	down	0.0104636	0.0263026
ENSMUSG00000020186	Csrp2	13008	-1.45648	down	0.0149554	0.036055
ENSMUSG00000025492	Ifitm3	66141	1.15222	up	5.36766e-13	6.04499e-12
ENSMUSG00000079108	Srp54b	100101806	1.52912	up	1.6707e-14	2.13476e-13
ENSMUSG00000059108	Ifitm6	213002	-1.08308	down	3.03333e-13	3.51176e-12
ENSMUSG00000021123	Rdh12	77974	5.33779	up	4.87883e-13	5.51871e-12
ENSMUSG00000073664	Nbeal1	269198	1.22926	up	0.00722798	0.0190018
ENSMUSG00000030272	Camk1	52163	-1.84968	down	5.52168e-35	2.4402e-33
ENSMUSG00000042462	Dctpp1	66422	-1.09256	down	6.34362e-07	3.68707e-06
ENSMUSG00000050174	Nudt6	229228	-1.50085	down	1.60253e-08	1.15577e-07
ENSMUSG00000031785	Adgrg1	14766	-3.51427	down	0.00594217	0.0160225
ENSMUSG00000004562	Arhgef40	268739	-3.71828	down	1.73339e-39	9.20995e-38
ENSMUSG00000052144	Ppp4r2	232314	1.23953	up	1.65337e-16	2.48703e-15
ENSMUSG00000044701	Il27	246779	4.00475	up	3.19005e-26	9.20803e-25
ENSMUSG00000032301	Psma4	26441	2.07318	up	1.88488e-09	1.49392e-08
ENSMUSG00000090958	Lrrc32	434215	3.15691	up	6.58931e-12	6.72361e-11
ENSMUSG00000006611	Hfe	15216	-2.04763	down	1.54167e-18	2.73307e-17
ENSMUSG00000041161	Otud3	73162	1.05869	up	2.79675e-10	2.41206e-09
ENSMUSG00000032172	Olfm2	244723	-3.26102	down	0.000150976	0.000589372
ENSMUSG00000026923	Notch1	18128	1.91296	up	1.02239e-11	1.02446e-10
ENSMUSG00000027562	Car2	12349	1.92521	up	5.70088e-25	1.50026e-23
ENSMUSG00000021697	Depdc1b	218581	-3.21261	down	4.03879e-13	4.62153e-12
ENSMUSG00000026829	Gbgt1	227671	-3.67357	down	0.000532379	0.00183908
ENSMUSG00000037731	Themis2	230787	-2.17709	down	2.40413e-27	7.31861e-26
ENSMUSG00000026944	Abca2	11305	-1.40525	down	1.34526e-18	2.4113e-17
ENSMUSG00000026177	Slc11a1	18173	2.13975	up	1.00977e-58	1.16588e-56
ENSMUSG00000078762	Haus5	71909	-1.38125	down	3.34065e-13	3.85016e-12
ENSMUSG00000031444	F10	14058	1.27359	up	7.04552e-17	1.09848e-15
ENSMUSG00000074785	Plxnc1	54712	-2.18627	down	1.35367e-25	3.69908e-24
ENSMUSG00000051379	Flrt3	71436	4.67496	up	4.01468e-09	3.08836e-08
ENSMUSG00000034422	Parp14	547253	1.22141	up	1.24445e-06	6.86914e-06
ENSMUSG00000021990	Spata13	219140	-1.11781	down	1.41075e-06	7.72856e-06
ENSMUSG00000025366	Esyt1	23943	1.33525	up	5.72297e-28	1.811e-26
ENSMUSG00000020841	Cpd	12874	2.3827	up	4.44653e-22	9.77474e-21
ENSMUSG00000042082	Arsb	11881	-1.3811	down	2.27492e-17	3.69523e-16
ENSMUSG00000070661	Rnf186	66825	1.12688	up	0.00370089	0.0105121
ENSMUSG00000006398	Cdc20	107995	-2.42577	down	7.39907e-41	4.12289e-39
ENSMUSG00000021047	Nova1	664883	-1.6739	down	0.010454	0.0262859
ENSMUSG00000069910	Spdl1	70385	-1.02497	down	8.11022e-12	8.19721e-11
ENSMUSG00000050578	Mmp13	17386	3.90166	up	4.09558e-09	3.14871e-08
ENSMUSG00000046718	Bst2	69550	2.44134	up	4.23656e-64	5.83826e-62
ENSMUSG00000025420	Katnal2	71206	-1.58182	down	0.00911888	0.0233688
ENSMUSG00000032113	Chek1	12649	-1.26761	down	0.00231832	0.00693385
ENSMUSG00000018924	Alox15	11687	-3.123	down	0.000475748	0.0016659
ENSMUSG00000052485	Tmem171	380863	2.26485	up	5.63251e-45	3.60931e-43
ENSMUSG00000005514	Por	18984	1.23379	up	6.09447e-24	1.50495e-22
ENSMUSG00000004098	Col5a3	53867	6.65348	up	2.53669e-58	2.87701e-56
ENSMUSG00000044468	Fam46c	74645	1.72224	up	6.47162e-22	1.39865e-20
ENSMUSG00000030530	Furin	18550	1.30312	up	4.53894e-22	9.94377e-21
ENSMUSG00000006356	Crip2	68337	-2.27557	down	0.000542547	0.00187117
ENSMUSG00000027203	Dut	110074	-1.50008	down	1.03028e-12	1.1334e-11
ENSMUSG00000022656	Nectin3	58998	-1.1179	down	0.00144308	0.00451525
ENSMUSG00000019935	Slc17a8	216227	1.85701	up	0.000588219	0.00200869
ENSMUSG00000089762	Ier5l	72500	-4.79056	down	1.42857e-19	2.70038e-18
ENSMUSG00000031486	Adgra2	78560	2.49451	up	0.00163153	0.0050482
ENSMUSG00000029657	Hsph1	15505	1.23173	up	8.03114e-20	1.53852e-18
ENSMUSG00000079165	Sap25	751865	-1.60768	down	3.14615e-12	3.28348e-11
ENSMUSG00000020826	Nos2	18126	3.46695	up	2.72831e-134	1.84032e-131
ENSMUSG00000033033	Calhm2	72691	-3.16048	down	8.69706e-33	3.50508e-31
ENSMUSG00000032740	Ccdc88a	108686	1.66971	up	4.28042e-11	3.97521e-10
ENSMUSG00000028621	Cyb5rl	230582	-1.32462	down	8.25737e-06	4.02842e-05
ENSMUSG00000038776	Ephx1	13849	-4.42651	down	2.43881e-86	7.10358e-84
ENSMUSG00000032875	Arhgef17	207212	-1.64191	down	0.000443606	0.00156446
ENSMUSG00000030830	Itgal	16408	3.86976	up	1.51115e-70	2.51518e-68
ENSMUSG00000002718	Cse1l	110750	1.15353	up	0.00159106	0.00493253
ENSMUSG00000006360	Crip1	12925	-2.97589	down	3.44286e-30	1.23596e-28
ENSMUSG00000021356	Irf4	16364	1.352	up	9.34956e-05	0.000380032
ENSMUSG00000021185	9030617O03Rik	217830	-2.30215	down	1.83645e-34	7.97827e-33
ENSMUSG00000025494	Sigirr	24058	-4.43817	down	2.2698e-19	4.24668e-18
ENSMUSG00000078485	Plekhn1	231002	1.1343	up	1.31473e-14	1.69343e-13
ENSMUSG00000078485	Plekhn1	231003	1.1343	up	1.31473e-14	1.69343e-13
ENSMUSG00000015522	Arnt	11863	1.02585	up	1.31109e-15	1.84445e-14
ENSMUSG00000038094	Atp13a4	224079	4.09268	up	1.26825e-28	4.13586e-27
ENSMUSG00000027901	Dennd2d	72121	1.94256	up	1.50946e-32	5.97077e-31
ENSMUSG00000024791	Cdca5	67849	-2.25595	down	9.20629e-13	1.01801e-11
ENSMUSG00000019920	Lims1	110829	1.48144	up	7.53476e-14	9.14446e-13
ENSMUSG00000037887	Dusp8	18218	2.38611	up	2.43883e-18	4.26413e-17
ENSMUSG00000021569	Trip13	69716	-1.54999	down	7.97124e-08	5.22555e-07
ENSMUSG00000021460	Auh	11992	-1.45519	down	4.56019e-13	5.19497e-12
ENSMUSG00000027346	Gpcpd1	74182	2.1519	up	0.000405687	0.00144585
ENSMUSG00000068551	Zfp467	68910	-2.42782	down	1.54296e-09	1.23823e-08
ENSMUSG00000023191	P3h3	14789	-1.62075	down	3.85966e-26	1.10168e-24
ENSMUSG00000020671	Rab10	19325	1.71598	up	1.08709e-10	9.70208e-10
ENSMUSG00000037466	4930427A07Rik	104732	-1.92816	down	1.51783e-09	1.21959e-08
ENSMUSG00000040774	Cept1	99712	1.07798	up	0.00967126	0.0245877
ENSMUSG00000037161	Mgarp	67749	-1.2725	down	3.16594e-13	3.65867e-12
ENSMUSG00000036452	Arhgap26	71302	1.11192	up	0.000138642	0.000545544
ENSMUSG00000074577	Fam65c	69553	2.06155	up	2.42811e-19	4.52306e-18
ENSMUSG00000045620	Odf3l1	382075	-2.02391	down	6.12522e-14	7.49054e-13
ENSMUSG00000021367	Edn1	13614	5.22422	up	9.34126e-43	5.46656e-41
ENSMUSG00000033684	Qsox1	104009	1.51897	up	1.10561e-30	4.07171e-29
ENSMUSG00000029798	Herc6	67138	1.58186	up	1.52888e-12	1.63831e-11
ENSMUSG00000032012	Nectin1	58235	-1.57153	down	2.18808e-15	3.01208e-14
ENSMUSG00000046179	E2f8	108961	-2.90149	down	9.0657e-28	2.82691e-26
ENSMUSG00000028435	Aqp3	11828	6.38097	up	4.61784e-09	3.52998e-08
ENSMUSG00000030276	Ttll3	101100	-1.21185	down	9.49906e-12	9.54823e-11
ENSMUSG00000052512	Nav2	78286	-1.19419	down	2.32295e-09	1.8242e-08
ENSMUSG00000044641	Pard6b	58220	1.27215	up	7.78274e-09	5.81457e-08
ENSMUSG00000034902	Pip5k1c	18717	-1.09367	down	9.09124e-14	1.09505e-12
ENSMUSG00000038884	A230050P20Rik	319278	-1.24971	down	7.38769e-16	1.06025e-14
ENSMUSG00000079553	Kifc1	100502766	-3.17553	down	2.66843e-57	2.87383e-55
ENSMUSG00000047786	Lix1	66643	7.23105	up	9.99327e-44	6.12793e-42
ENSMUSG00000015536	Mocs2	17434	1.01941	up	1.14056e-07	7.31237e-07
ENSMUSG00000030717	Nupr1	56312	1.07914	up	0.000223694	0.000842452
ENSMUSG00000021270	Hsp90aa1	15519	1.30045	up	2.27153e-21	4.75686e-20
ENSMUSG00000018916	Csf2	12981	7.92658	up	7.21822e-20	1.38694e-18
ENSMUSG00000034848	Ttc21b	73668	-1.20155	down	9.84605e-09	7.26465e-08
ENSMUSG00000046031	Fam26f	215900	-2.51868	down	0.000365198	0.00131493
ENSMUSG00000050332	Amer1	72345	-1.24292	down	0.00972277	0.0246942
ENSMUSG00000034883	Lrr1	69706	-2.83358	down	4.48762e-07	2.67155e-06
ENSMUSG00000032733	Snx33	235406	1.09067	up	2.60654e-13	3.03995e-12
ENSMUSG00000031504	Rab20	19332	1.44856	up	3.21905e-15	4.35183e-14
ENSMUSG00000056116	H2-T22	15039	1.08228	up	6.9914e-12	7.11691e-11
ENSMUSG00000056116	H2-T22	15051	1.08228	up	6.9914e-12	7.11691e-11
ENSMUSG00000026565	Pou2f1	18986	1.08297	up	0.00125205	0.0039817
ENSMUSG00000019590	Cyb561	13056	-1.6925	down	0.00140704	0.00441652
ENSMUSG00000023345	Poc1a	70235	-1.04885	down	4.95111e-06	2.50507e-05
ENSMUSG00000030084	Plxna1	18844	2.33408	up	5.76526e-23	1.35823e-21
ENSMUSG00000034574	Daam1	208846	1.99983	up	2.9727e-30	1.07622e-28
ENSMUSG00000009654	Oit3	18302	-1.47825	down	9.98625e-15	1.29538e-13
ENSMUSG00000095788	Sirpb1a	320832	1.97989	up	4.68351e-06	2.37718e-05
ENSMUSG00000015837	Sqstm1	18412	1.62103	up	2.09533e-40	1.15252e-38
ENSMUSG00000039396	Neil3	234258	-3.4611	down	7.40049e-22	1.59671e-20
ENSMUSG00000009905	Kdsr	70750	-1.02582	down	4.99317e-08	3.37513e-07
ENSMUSG00000020381	Mrnip	68067	-1.44021	down	9.24098e-08	6.0271e-07
ENSMUSG00000037313	Tacc3	21335	-1.61912	down	1.49707e-15	2.09687e-14
ENSMUSG00000020415	Pttg1	30939	-1.72698	down	5.2793e-17	8.2916e-16
ENSMUSG00000042599	Kdm7a	338523	1.18119	up	0.000552309	0.00190126
ENSMUSG00000034612	Chst11	58250	2.55763	up	7.11455e-20	1.36907e-18
ENSMUSG00000054999	Naaladl1	381204	-3.57577	down	0.000810166	0.0026802
ENSMUSG00000034636	Zyg11b	414872	1.82127	up	9.73502e-11	8.71866e-10
ENSMUSG00000019055	Plod1	18822	-1.70837	down	7.16546e-43	4.2125e-41
ENSMUSG00000045273	Cenph	26886	-1.6621	down	0.00128654	0.00407623
ENSMUSG00000025314	Ptprj	19271	1.41982	up	6.68699e-11	6.09534e-10
ENSMUSG00000066406	Akap13	75547	1.35975	up	2.08279e-08	1.47802e-07
ENSMUSG00000038390	Gpr162	14788	-2.36891	down	1.48025e-15	2.07559e-14
ENSMUSG00000050315	Synpo2	118449	6.13548	up	1.24736e-07	7.96918e-07
ENSMUSG00000040554	Aipl1	114230	-1.93292	down	0.00212083	0.00639842
ENSMUSG00000063273	Naa15	74838	1.20832	up	0.00017105	0.000659102
ENSMUSG00000019256	Ahr	11622	4.06194	up	3.82414e-12	3.96202e-11
ENSMUSG00000040264	Gbp2b	14468	8.17357	up	6.19702e-23	1.45727e-21
ENSMUSG00000048895	Cdk5r1	12569	2.23833	up	0.000610964	0.0020764
ENSMUSG00000004768	Rab23	19335	1.24016	up	0.00721361	0.0189757
ENSMUSG00000029338	Antxr2	71914	-1.29829	down	2.82677e-09	2.20633e-08
ENSMUSG00000001123	Lgals9	16859	2.8338	up	5.59622e-72	1.01016e-69
ENSMUSG00000028268	Gbp3	55932	5.10753	up	2.92413e-58	3.28734e-56
ENSMUSG00000027699	Ect2	13605	-2.4231	down	2.03229e-15	2.80365e-14
ENSMUSG00000034591	Slc41a2	338365	1.19392	up	9.8342e-14	1.1779e-12
ENSMUSG00000040253	Gbp7	229900	4.24552	up	1.76219e-13	2.07958e-12
ENSMUSG00000030515	Tarsl2	272396	-2.02672	down	3.97259e-09	3.05782e-08
ENSMUSG00000020974	Pole2	18974	-1.15388	down	9.23633e-05	0.000376384
ENSMUSG00000038204	Asb10	117590	-7.42801	down	2.24336e-16	3.35482e-15
ENSMUSG00000032860	P2ry2	18442	1.63002	up	1.05862e-16	1.62482e-15
ENSMUSG00000043263	Ifi209	236312	4.96136	up	1.10044e-22	2.51842e-21
ENSMUSG00000031295	Phka2	110094	-1.66682	down	2.98591e-30	1.07795e-28
ENSMUSG00000028920	Fbxo42	213499	1.01842	up	2.60859e-14	3.27441e-13
ENSMUSG00000066677	Ifi208	100033459	6.2558	up	1.59032e-07	1.00204e-06
ENSMUSG00000035455	Fignl1	60530	-1.07108	down	0.00443563	0.0123645
ENSMUSG00000016087	Fli1	14247	-1.46472	down	5.06256e-15	6.73746e-14
ENSMUSG00000031520	Vegfc	22341	1.39741	up	1.12852e-14	1.45944e-13
ENSMUSG00000023030	Slc11a2	18174	1.50044	up	1.07204e-32	4.29353e-31
ENSMUSG00000020687	Cdc27	217232	1.43497	up	3.09978e-07	1.88368e-06
ENSMUSG00000051169	Rpusd3	101122	1.09748	up	7.69914e-05	0.000320052
ENSMUSG00000073795	6430531B16Rik	381933	-1.68992	down	0.00209185	0.00631695
ENSMUSG00000017499	Cdc6	23834	-1.35473	down	2.83986e-08	1.98126e-07
ENSMUSG00000031488	Rab11fip1	75767	2.42216	up	8.90217e-55	8.45113e-53
ENSMUSG00000056665	Them6	223626	-1.54546	down	2.23293e-11	2.14844e-10
ENSMUSG00000010021	Kif19a	286942	-2.95946	down	0.000193529	0.000737517
ENSMUSG00000001053	N4bp3	212706	-2.38791	down	2.98945e-12	3.12248e-11
ENSMUSG00000041431	Ccnb1	268697	-1.86154	down	3.86329e-15	5.19537e-14
ENSMUSG00000020808	Fam64a	109212	-3.6689	down	1.2556e-32	5.01303e-31
ENSMUSG00000028957	Per3	18628	-2.31741	down	4.86602e-11	4.48654e-10
ENSMUSG00000006262	Mob1b	68473	1.00302	up	0.000931831	0.00304963
ENSMUSG00000000202	Btbd17	72014	-5.39822	down	0.000151902	0.000592804
ENSMUSG00000035697	Arhgap45	70719	-2.10074	down	5.22578e-61	6.43977e-59
ENSMUSG00000030275	Etnk1	75320	1.10487	up	9.26898e-05	0.000377139
ENSMUSG00000027544	Nfatc2	18019	-2.08436	down	7.19018e-11	6.51693e-10
ENSMUSG00000079470	Utp14b	195434	1.4979	up	4.57742e-07	2.72204e-06
ENSMUSG00000030725	Lipt2	67164	-1.54493	down	3.32177e-09	2.57854e-08
ENSMUSG00000039395	Mreg	381269	5.63895	up	1.80268e-05	8.34653e-05
ENSMUSG00000026384	Ptpn4	19258	1.67534	up	0.00661987	0.0176273
ENSMUSG00000032883	Acsl3	74205	1.20205	up	7.16743e-13	8.00853e-12
ENSMUSG00000020256	Aldh1l2	216188	1.70686	up	2.45778e-22	5.45909e-21
ENSMUSG00000021930	Spryd7	66674	1.43892	up	7.07294e-11	6.42429e-10
ENSMUSG00000035165	Kcne3	57442	-5.73327	down	1.48338e-05	6.95865e-05
ENSMUSG00000025870	Arl10	56795	-1.26346	down	1.85936e-07	1.16297e-06
ENSMUSG00000069520	Tmem19	67226	-1.12382	down	6.69563e-09	5.03291e-08
ENSMUSG00000073489	Ifi204	15951	2.8182	up	4.04418e-16	5.96436e-15
ENSMUSG00000011008	Mcoln2	68279	1.81309	up	4.47179e-25	1.1841e-23
ENSMUSG00000022636	Alcam	11658	1.16693	up	9.92649e-13	1.09388e-11
ENSMUSG00000037989	Wnk2	75607	3.96495	up	1.46854e-28	4.76477e-27
ENSMUSG00000056458	Mok	26448	2.19934	up	0.000559659	0.00192295
ENSMUSG00000025194	Abcc2	12780	-3.16009	down	2.49867e-05	0.000113678
ENSMUSG00000034926	Dhcr24	74754	-1.62773	down	3.64659e-16	5.39039e-15
ENSMUSG00000030922	Lyrm1	73919	1.51025	up	2.95188e-05	0.000132185
ENSMUSG00000048787	Dcun1d3	233805	1.76947	up	2.02309e-13	2.37653e-12
ENSMUSG00000027368	Dusp2	13537	1.02566	up	5.9764e-06	2.9896e-05
ENSMUSG00000056598	Drc3	74665	-1.55334	down	0.00191335	0.00582458
ENSMUSG00000030528	Blm	12144	-1.34172	down	7.16527e-09	5.37333e-08
ENSMUSG00000032782	Cntrob	216846	-1.6371	down	2.61838e-18	4.5656e-17
ENSMUSG00000037669	Ldah	68832	1.6296	up	0.00013225	0.000522476
ENSMUSG00000039997	Ifi203	15950	2.71478	up	1.86984e-20	3.74435e-19
ENSMUSG00000039997	Ifi203	102641031	2.71478	up	1.86984e-20	3.74435e-19
ENSMUSG00000034652	Cd300a	217303	-2.44009	down	1.28588e-66	1.93881e-64
ENSMUSG00000018334	Ksr1	16706	5.78744	up	5.03326e-06	2.54362e-05
ENSMUSG00000005800	Mmp8	17394	4.43457	up	0.00958601	0.0243952
ENSMUSG00000029844	Hoxa1	15394	1.01238	up	6.16557e-05	0.00026027
ENSMUSG00000057110	Cntrl	26920	-1.00807	down	1.3535e-09	1.09166e-08
ENSMUSG00000062510	Nsl1	381318	-2.3212	down	5.93653e-13	6.66807e-12
ENSMUSG00000026536	Ifi211	381308	4.27186	up	3.21026e-31	1.19601e-29
ENSMUSG00000038515	Grtp1	66790	-2.20312	down	2.63049e-09	2.06318e-08
ENSMUSG00000015452	Ager	11596	-2.48144	down	2.62172e-06	1.38328e-05
ENSMUSG00000090272	Mndal	100040462	1.05012	up	1.32658e-06	7.29676e-06
ENSMUSG00000029192	Tbc1d14	100855	-1.10599	down	4.84847e-09	3.69649e-08
ENSMUSG00000032313	Tmem266	244886	5.48633	up	2.93609e-05	0.000131616
ENSMUSG00000021127	Zfp36l1	12192	-1.25179	down	0.000718711	0.00240559
ENSMUSG00000031289	Il13ra2	16165	2.92699	up	0.000810161	0.0026802
ENSMUSG00000040661	Rad54l2	81000	1.34421	up	2.69421e-05	0.00012171
ENSMUSG00000055301	Adh7	11529	1.56583	up	7.0701e-13	7.90667e-12
ENSMUSG00000020689	Itgb3	16416	3.88297	up	5.75646e-08	3.85046e-07
ENSMUSG00000030560	Ctsc	13032	1.18066	up	2.36325e-12	2.48665e-11
ENSMUSG00000028381	Ugcg	22234	2.27752	up	3.65188e-19	6.70523e-18
ENSMUSG00000051220	Ercc6l	236930	-1.62549	down	5.21573e-06	2.63272e-05
ENSMUSG00000019718	L3hypdh	67217	-3.78697	down	2.23004e-27	6.82106e-26
ENSMUSG00000045934	Mtmr11	194126	-2.31179	down	1.65322e-07	1.04014e-06
ENSMUSG00000037992	Rara	19401	-1.03879	down	1.25017e-06	6.89425e-06
ENSMUSG00000030122	Ptms	69202	-2.40515	down	1.61741e-16	2.43581e-15
ENSMUSG00000002103	Acp2	11432	1.09466	up	8.03278e-14	9.72125e-13
ENSMUSG00000045045	Lrfn4	225875	-2.22581	down	1.33084e-24	3.42491e-23
ENSMUSG00000023046	Igfbp6	16012	-1.59593	down	0.0152882	0.0367812
ENSMUSG00000024677	Ms4a6b	69774	5.19993	up	0.000540497	0.0018646
ENSMUSG00000002109	Ddb2	107986	-1.22004	down	0.000172018	0.000662235
ENSMUSG00000039485	Tspyl4	72480	-2.09589	down	0.00223959	0.00673139
ENSMUSG00000026014	Raph1	77300	1.29472	up	0.000407612	0.00145191
ENSMUSG00000031788	Kifc3	16582	-2.31918	down	1.07224e-50	9.22273e-49
ENSMUSG00000031070	Mrgprf	211577	-2.61774	down	0.00137658	0.00433472
ENSMUSG00000040325	Vprbp	321006	1.19771	up	5.87416e-11	5.37738e-10
ENSMUSG00000021646	Mccc2	78038	-1.49115	down	1.57294e-15	2.19595e-14
ENSMUSG00000027546	Atp9a	11981	-1.96002	down	6.70472e-30	2.35418e-28
ENSMUSG00000020914	Top2a	21973	-2.57936	down	5.50646e-64	7.4285e-62
ENSMUSG00000020593	Lpin1	14245	-1.10208	down	1.24822e-06	6.88641e-06
ENSMUSG00000038167	Plekhg6	213522	-1.66561	down	0.00225315	0.00676894
ENSMUSG00000038236	Hoxa7	15404	-1.31742	down	0.00348813	0.00996518
ENSMUSG00000020399	Havcr2	171285	-1.5937	down	0.000439804	0.00155319
ENSMUSG00000027134	Lpcat4	99010	-2.41753	down	1.29374e-29	4.40974e-28
ENSMUSG00000035847	Ids	15931	-1.12962	down	0.000743799	0.00247985
ENSMUSG00000030592	Ryr1	20190	-1.34913	down	5.72285e-14	7.04554e-13
ENSMUSG00000020877	Scrn2	217140	-1.36169	down	0.00154434	0.00480394
ENSMUSG00000019951	Uhrf1bp1l	75089	1.21531	up	1.81813e-16	2.72847e-15
ENSMUSG00000032578	Cish	12700	7.74002	up	3.97625e-48	3.05147e-46
ENSMUSG00000040016	Ptger3	19218	-2.38709	down	0.000533898	0.00184382
ENSMUSG00000020070	Rufy2	70432	-1.09091	down	1.64463e-05	7.65068e-05
ENSMUSG00000031098	Syt8	55925	-1.04003	down	4.58474e-05	0.000199045
ENSMUSG00000029334	Prkg2	19092	4.44014	up	0.010213	0.0257555
ENSMUSG00000029419	Gm996	381353	-3.39165	down	2.30599e-21	4.82115e-20
ENSMUSG00000018846	Pank3	211347	1.55008	up	0.00927458	0.0237273
ENSMUSG00000034799	Unc13a	382018	-1.74476	down	3.59553e-11	3.36844e-10
ENSMUSG00000052675	Zfp112	57745	1.29516	up	0.00253465	0.00751946
ENSMUSG00000063193	Cd300lb	217304	-1.76555	down	4.67205e-30	1.65406e-28
ENSMUSG00000090266	Mettl23	74319	-1.13654	down	2.72742e-05	0.000123079
ENSMUSG00000051029	Serpinb1b	282663	1.67939	up	0.00122986	0.00392086
ENSMUSG00000019979	Apaf1	11783	1.29757	up	4.48027e-11	4.14878e-10
ENSMUSG00000091337	Eid1	58521	-1.24152	down	4.06443e-14	5.03769e-13
ENSMUSG00000026196	Bard1	12021	-1.65623	down	4.41198e-06	2.24655e-05
ENSMUSG00000031391	L1cam	16728	-1.68584	down	1.90331e-27	5.8356e-26
ENSMUSG00000017677	Wsb1	78889	1.19777	up	1.53469e-05	7.16263e-05
ENSMUSG00000066510	Ankdd1a	330963	-2.35299	down	3.59417e-40	1.94358e-38
ENSMUSG00000050711	Scg2	20254	4.0487	up	1.16619e-17	1.91614e-16
ENSMUSG00000050721	Plekho2	102595	-1.10001	down	9.01229e-19	1.62449e-17
ENSMUSG00000037196	Pacrg	69310	-1.00096	down	0.000361583	0.00130353
ENSMUSG00000007594	Hapln4	330790	1.61514	up	1.77305e-05	8.22416e-05
ENSMUSG00000017493	Igfbp4	16010	-3.18352	down	1.14479e-35	5.16605e-34
ENSMUSG00000042333	Tnfrsf14	230979	-1.51279	down	0.00282127	0.00825888
ENSMUSG00000041064	Pif1	208084	-4.11059	down	2.80466e-36	1.30707e-34
ENSMUSG00000034641	Cd300ld	217305	1.02202	up	2.8767e-08	2.00478e-07
ENSMUSG00000004880	Lbr	98386	-1.50137	down	1.74943e-11	1.7037e-10
ENSMUSG00000017607	Tns4	217169	-2.09373	down	0.00264531	0.00780259
ENSMUSG00000056602	Fry	320365	-2.09486	down	4.92079e-18	8.33089e-17
ENSMUSG00000006527	Sfmbt1	54650	1.12544	up	5.77836e-14	7.10705e-13
ENSMUSG00000003541	Ier3	15937	1.7075	up	2.88367e-25	7.6994e-24
ENSMUSG00000037944	Ccr7	12775	5.35884	up	6.41815e-13	7.19013e-12
ENSMUSG00000089722	Cd300ld5	100043125	4.20868	up	3.39907e-07	2.05387e-06
ENSMUSG00000069607	Cd300ld3	382551	2.91231	up	1.77775e-24	4.54763e-23
ENSMUSG00000027323	Rad51	19361	-1.2357	down	2.62302e-08	1.83798e-07
ENSMUSG00000031596	Slc7a2	11988	10.0978	up	3.67752e-66	5.41737e-64
ENSMUSG00000028007	Snx7	76561	1.35426	up	1.42243e-24	3.65328e-23
ENSMUSG00000033009	Ogfod1	270086	1.22222	up	9.98629e-08	6.44757e-07
ENSMUSG00000028403	Zdhhc21	68268	1.16045	up	0.00754535	0.0197349
ENSMUSG00000047798	Cd300lf	246746	1.18102	up	4.5195e-15	6.04613e-14
ENSMUSG00000037966	Ninj1	18081	1.22337	up	3.56407e-18	6.1394e-17
ENSMUSG00000042105	Inpp5f	101490	-1.52783	down	6.82024e-11	6.20797e-10
ENSMUSG00000002565	Scin	20259	1.64992	up	0.00532581	0.0145596
ENSMUSG00000090877	Hspa1b	15511	3.49568	up	1.10361e-104	4.41996e-102
ENSMUSG00000091971	Hspa1a	193740	3.58437	up	8.24463e-47	5.80567e-45
ENSMUSG00000072919	Noxred1	71275	-4.34798	down	0.0181081	0.0427077
ENSMUSG00000002297	Dbf4	27214	-1.1491	down	1.42511e-11	1.39741e-10
ENSMUSG00000028179	Cth	107869	2.39155	up	6.02727e-47	4.29142e-45
ENSMUSG00000063382	Bcl9l	80288	-2.30363	down	2.79302e-19	5.16528e-18
ENSMUSG00000030134	Rasgef1a	70727	-2.86143	down	8.17799e-14	9.87833e-13
ENSMUSG00000057093	Zfp607b	112415	-1.20272	down	0.00145398	0.00454381
ENSMUSG00000038637	Lrrc56	70552	-1.71669	down	6.0106e-05	0.000254063
ENSMUSG00000073002	Vamp5	53620	-2.44099	down	4.45238e-05	0.000193513
ENSMUSG00000029516	Cit	12704	-2.14646	down	1.94742e-19	3.65419e-18
ENSMUSG00000018848	Rars	104458	1.72904	up	2.17437e-25	5.82986e-24
ENSMUSG00000039158	Akna	100182	1.11338	up	1.83484e-15	2.54495e-14
ENSMUSG00000031659	Adcy7	11513	-1.27913	down	2.88358e-10	2.48193e-09
ENSMUSG00000030921	Trim30a	20128	1.81187	up	7.56389e-13	8.43679e-12
ENSMUSG00000020377	Ltc4s	17001	-2.19704	down	6.73792e-10	5.59282e-09
ENSMUSG00000074604	Mgst2	211666	-2.1431	down	8.15231e-08	5.33606e-07
ENSMUSG00000029923	Rab19	19331	-5.40399	down	9.78321e-22	2.08622e-20
ENSMUSG00000024679	Ms4a6d	68774	5.16607	up	9.28349e-36	4.20414e-34
ENSMUSG00000042724	Map3k9	338372	-1.04411	down	6.5946e-05	0.000277012
ENSMUSG00000026535	Ifi202b	26388	2.23925	up	8.87708e-19	1.60464e-17
ENSMUSG00000026535	Ifi202b	100044068	2.23925	up	8.87708e-19	1.60464e-17
ENSMUSG00000040204	Pclaf	68026	-2.81393	down	9.1504e-36	4.15856e-34
ENSMUSG00000032386	Trip4	56404	1.13819	up	4.64101e-13	5.27298e-12
ENSMUSG00000068854	Hist2h2be	319190	-2.79151	down	3.24823e-16	4.81264e-15
ENSMUSG00000035356	Nfkbiz	80859	3.05154	up	3.09345e-75	6.29296e-73
ENSMUSG00000027763	Mbnl1	56758	-1.6602	down	6.41798e-09	4.8384e-08
ENSMUSG00000086564	Cd101	630146	-5.18338	down	6.02576e-17	9.42932e-16
ENSMUSG00000032320	Rcn2	26611	-1.22433	down	5.37434e-08	3.61752e-07
ENSMUSG00000089669	Tnfsf13	69583	-2.58991	down	9.06703e-20	1.72921e-18
ENSMUSG00000027447	Cst3	13010	-1.20205	down	1.42776e-16	2.15781e-15
ENSMUSG00000054452	Aes	14797	-1.27904	down	4.82182e-18	8.2067e-17
ENSMUSG00000057135	Scimp	327957	5.31093	up	6.62287e-45	4.20192e-43
ENSMUSG00000097328	Tnfsf12	21944	-1.32126	down	1.49135e-18	2.662e-17
ENSMUSG00000093769	Hist2h3c1	15077	-1.02508	down	0.000120299	0.000478509
ENSMUSG00000070003	Ssbp4	76900	-1.13729	down	1.37692e-11	1.35403e-10
ENSMUSG00000061723	Tnnt3	21957	-3.05188	down	0.000432203	0.00152887
ENSMUSG00000001416	Cct3	12462	1.07166	up	2.97742e-15	4.03795e-14
ENSMUSG00000004296	Il12b	16160	7.9892	up	4.68201e-24	1.16968e-22
ENSMUSG00000018849	Wwc1	211652	-2.09377	down	3.87387e-21	7.99476e-20
ENSMUSG00000026938	Fcna	14133	-1.09077	down	1.86579e-08	1.33289e-07
ENSMUSG00000016382	Pls3	102866	1.14536	up	7.76645e-05	0.000322415
ENSMUSG00000024011	Pi16	74116	-5.17982	down	2.22259e-50	1.86174e-48
ENSMUSG00000036826	Igflr1	101883	-1.47016	down	0.000141197	0.000554744
ENSMUSG00000049409	Prokr1	58182	2.47722	up	0.000889696	0.00292368
ENSMUSG00000028270	Gbp2	14469	5.48218	up	3.70689e-71	6.50788e-69
ENSMUSG00000076437	Selenoh	72657	-1.83566	down	4.99482e-16	7.2991e-15
ENSMUSG00000006418	Rnf114	81018	1.24326	up	8.54494e-20	1.63451e-18
ENSMUSG00000013236	Ptprs	19280	-1.16518	down	3.67799e-15	4.95138e-14
ENSMUSG00000054203	Ifi205	226695	5.8481	up	2.40963e-06	1.27875e-05
ENSMUSG00000049511	Htr1b	15551	-4.69017	down	5.19414e-27	1.5517e-25
ENSMUSG00000020530	Ggnbp2	217039	1.09937	up	4.23496e-05	0.000185177
ENSMUSG00000028655	Mfsd2a	76574	1.82652	up	3.23118e-12	3.36947e-11
ENSMUSG00000032324	Tspan3	56434	2.63698	up	6.86961e-55	6.57022e-53
ENSMUSG00000027954	Efna1	13636	-1.56815	down	0.00228664	0.0068471
ENSMUSG00000001930	Vwf	22371	-1.38579	down	3.20703e-25	8.52725e-24
ENSMUSG00000070427	Il18bp	16068	2.67217	up	5.84863e-06	2.92911e-05
ENSMUSG00000035683	Melk	17279	-2.62857	down	8.48477e-28	2.65221e-26
ENSMUSG00000074794	Arrdc3	105171	-1.64487	down	0.000394976	0.001412
ENSMUSG00000084883	Ccdc85c	668158	-1.6851	down	4.12205e-06	2.11032e-05
ENSMUSG00000055926	Gm14137	623781	4.87301	up	0.00128169	0.00406486
ENSMUSG00000001029	Icam2	15896	-2.5036	down	7.17838e-12	7.28987e-11
ENSMUSG00000050106	Tmc8	217356	-1.79118	down	8.98452e-07	5.06357e-06
ENSMUSG00000031586	Rbpms	19663	1.07527	up	0.0100467	0.0254112
ENSMUSG00000020715	Ern1	78943	1.60944	up	4.11869e-17	6.51668e-16
ENSMUSG00000019779	Frk	14302	1.49699	up	0.0196865	0.0459315
ENSMUSG00000057132	Rpgrip1	77945	-2.91235	down	4.38731e-12	4.53084e-11
ENSMUSG00000030486	Zfp108	54678	-1.29543	down	0.0158982	0.0380914
ENSMUSG00000006777	Krt23	94179	6.08658	up	1.85297e-07	1.15956e-06
ENSMUSG00000027353	Mcm8	66634	-1.4668	down	4.34012e-08	2.95553e-07
ENSMUSG00000074403	Hist2h3b	319154	-2.69497	down	0.00987746	0.0250375
ENSMUSG00000022901	Cd86	12524	4.87836	up	4.26901e-16	6.27427e-15
ENSMUSG00000044788	Fads6	328035	1.14564	up	0.000991401	0.00321747
ENSMUSG00000030324	Rho	212541	2.92711	up	4.82483e-05	0.000208357
ENSMUSG00000032988	Slc16a8	57274	-1.50909	down	0.0186837	0.0438875
ENSMUSG00000037234	Hook3	320191	1.27994	up	5.83707e-07	3.4237e-06
ENSMUSG00000047250	Ptgs1	19224	-1.72888	down	2.12755e-08	1.50728e-07
ENSMUSG00000032261	Sh3bgrl2	212531	1.07797	up	3.18473e-05	0.00014177
ENSMUSG00000001156	Mxd1	17119	2.17003	up	3.06191e-32	1.18914e-30
ENSMUSG00000001627	Ifrd1	15982	1.35024	up	7.34801e-23	1.70602e-21
ENSMUSG00000038379	Ttk	22137	-2.14769	down	2.18612e-12	2.30405e-11
ENSMUSG00000068263	Efcc1	58229	5.11037	up	0.000385779	0.00138143
ENSMUSG00000034640	Tiparp	99929	1.33783	up	5.81188e-07	3.41049e-06
ENSMUSG00000025873	Faf2	76577	1.03705	up	7.42222e-14	9.02497e-13
ENSMUSG00000001281	Itgb7	16421	1.88561	up	1.18006e-39	6.30152e-38
ENSMUSG00000034586	Hid1	217310	2.69867	up	5.51904e-24	1.36548e-22
ENSMUSG00000022322	Shcbp1	20419	-2.37835	down	2.93496e-07	1.78946e-06
ENSMUSG00000049988	Lrrc25	211228	1.52264	up	4.72359e-21	9.686e-20
ENSMUSG00000029561	Oasl2	23962	3.50726	up	4.22279e-67	6.7649e-65
ENSMUSG00000036091	Hyal3	109685	-1.12433	down	0.00181101	0.0055473
ENSMUSG00000020717	Pecam1	18613	4.24351	up	0.0193076	0.0451709
ENSMUSG00000053907	Mat2a	232087	-1.17861	down	9.45498e-08	6.14167e-07
ENSMUSG00000039137	Whrn	73750	-1.31926	down	5.99651e-05	0.000253634
ENSMUSG00000017718	Afmid	71562	-1.07088	down	0.00014797	0.000578519
ENSMUSG00000019088	Dnase1l1	69537	-1.25224	down	1.39417e-11	1.36813e-10
ENSMUSG00000091055	Siglec15	620235	-1.69603	down	0.000287527	0.00106164
ENSMUSG00000025574	Tk1	21877	-3.17612	down	6.65541e-48	5.04709e-46
ENSMUSG00000018819	Lsp1	16985	-2.3718	down	3.49563e-48	2.6988e-46
ENSMUSG00000032265	Fam46a	212943	1.04975	up	0.00287716	0.0084148
ENSMUSG00000026458	Ppfia4	68507	-1.52037	down	1.19935e-05	5.70561e-05
ENSMUSG00000022900	Ildr1	106347	4.58788	up	0.00539801	0.0147413
ENSMUSG00000042286	Stab1	192187	2.065	up	8.88067e-21	1.80658e-19
ENSMUSG00000017716	Birc5	11799	-2.77504	down	6.37611e-26	1.7842e-24
ENSMUSG00000020475	Pgam2	56012	-3.37054	down	7.80578e-12	7.90821e-11
ENSMUSG00000018566	Slc2a4	20528	1.22067	up	0.0025915	0.0076686
ENSMUSG00000029401	Rilpl2	80291	1.08594	up	2.2085e-15	3.03367e-14
ENSMUSG00000035941	Ibtk	108837	1.15318	up	5.51921e-08	3.7053e-07
ENSMUSG00000015947	Fcgr1	14129	1.40496	up	3.12886e-25	8.33669e-24
ENSMUSG00000045625	Pigz	239827	-3.08972	down	0.00173019	0.00532009
ENSMUSG00000017713	Tha1	71776	-1.05399	down	0.0027367	0.00803886
ENSMUSG00000049709	Nlrp10	244202	-3.70859	down	4.41635e-38	2.20233e-36
ENSMUSG00000053113	Socs3	12702	3.76879	up	3.63397e-44	2.2499e-42
ENSMUSG00000041354	Rgl2	19732	-1.51434	down	5.20113e-23	1.22985e-21
ENSMUSG00000021384	Susd3	66329	-2.65999	down	3.25576e-50	2.70946e-48
ENSMUSG00000037474	Dtl	76843	-1.70571	down	3.27471e-09	2.54356e-08
ENSMUSG00000035274	Tpbg	21983	4.31381	up	5.3698e-11	4.92975e-10
ENSMUSG00000004951	Hspb1	15507	4.87998	up	0.00153143	0.0047661
ENSMUSG00000021611	Tert	21752	-4.61193	down	0.0119363	0.0294979
ENSMUSG00000032036	Kirrel3	67703	-4.8586	down	4.00584e-65	5.70431e-63
ENSMUSG00000031508	Ankrd10	102334	-1.591	down	6.80052e-21	1.38783e-19
ENSMUSG00000022772	Senp5	320213	1.10902	up	5.89889e-07	3.45364e-06
ENSMUSG00000049515	Espnl	227357	-2.05188	down	0.000396988	0.00141761
ENSMUSG00000002413	Braf	109880	1.21481	up	2.26743e-05	0.000103709
ENSMUSG00000028743	Akr7a5	110198	-1.14874	down	6.9892e-08	4.61244e-07
ENSMUSG00000054342	Kcnn4	16534	-1.48838	down	1.10167e-29	3.79542e-28
ENSMUSG00000034751	Mast4	328329	-1.02845	down	0.00131994	0.00417172
ENSMUSG00000063849	Ppcdc	66812	-1.50458	down	1.95523e-15	2.70315e-14
ENSMUSG00000056131	Pgm3	109785	1.68139	up	5.06733e-28	1.6075e-26
ENSMUSG00000036391	Sec24a	77371	1.27799	up	2.83735e-11	2.68961e-10
ENSMUSG00000021572	Cep72	74470	-1.3574	down	3.1283e-05	0.0001395
ENSMUSG00000000753	Serpinf1	20317	-4.23859	down	9.88134e-28	3.07377e-26
ENSMUSG00000027496	Aurka	20878	-1.90446	down	1.51288e-18	2.69292e-17
ENSMUSG00000024013	Fgd2	26382	-4.33367	down	6.77929e-44	4.17708e-42
ENSMUSG00000006216	Clcnkb	56365	-3.07559	down	1.46342e-07	9.26641e-07
ENSMUSG00000026879	Gsn	227753	-3.28614	down	1.26726e-129	8.12061e-127
ENSMUSG00000032418	Me1	17436	1.32886	up	6.87196e-16	9.90675e-15
ENSMUSG00000041827	Oasl1	231655	2.59466	up	7.42519e-76	1.56002e-73
ENSMUSG00000070426	Rnf121	75212	1.02798	up	2.45625e-11	2.3562e-10
ENSMUSG00000050737	Ptges	64292	3.38247	up	7.12403e-32	2.69326e-30
ENSMUSG00000044864	Ankrd50	99696	1.9726	up	1.48977e-37	7.28736e-36
ENSMUSG00000031898	Dpep3	71854	-1.71254	down	6.98465e-08	4.61181e-07
ENSMUSG00000031901	Dus2	66369	1.37746	up	7.97454e-14	9.6599e-13
ENSMUSG00000029007	Agtrap	11610	1.24879	up	2.59685e-08	1.82163e-07
ENSMUSG00000001288	Rarg	19411	-1.19003	down	2.54637e-10	2.20651e-09
ENSMUSG00000035273	Hpse	15442	-2.86376	down	4.86467e-13	5.50757e-12
ENSMUSG00000017466	Timp2	21858	-2.46133	down	1.67067e-11	1.62947e-10
ENSMUSG00000040528	Milr1	380732	2.31259	up	4.91481e-45	3.16524e-43
ENSMUSG00000021069	Pygl	110095	-5.02347	down	3.05377e-10	2.61962e-09
ENSMUSG00000018919	Tm4sf5	75604	-3.36907	down	0.00254754	0.00755554
ENSMUSG00000037946	Fgd3	30938	-1.06909	down	1.52406e-14	1.95129e-13
ENSMUSG00000040747	Cd53	12508	3.12558	up	2.3528e-15	3.21809e-14
ENSMUSG00000078429	Ctdsp2	52468	-1.3833	down	8.9126e-14	1.07454e-12
ENSMUSG00000053012	Krcc1	57896	1.19544	up	0.00262373	0.0077443
ENSMUSG00000033880	Lgals3bp	19039	1.34036	up	2.30335e-27	7.0285e-26
ENSMUSG00000036534	Slc38a7	234595	1.02622	up	8.01536e-12	8.10772e-11
ENSMUSG00000089715	Cbx6	494448	-2.35206	down	3.17957e-17	5.06833e-16
ENSMUSG00000026489	Coq8a	67426	-1.57342	down	1.81319e-05	8.38912e-05
ENSMUSG00000058070	Eml1	68519	5.211	up	0.000199627	0.000757825
ENSMUSG00000062309	Rpp25	102614	-2.07119	down	0.00439082	0.0122599
ENSMUSG00000004317	Clcn5	12728	1.33847	up	8.24307e-06	4.02297e-05
ENSMUSG00000024014	Pim1	18712	2.10016	up	1.56075e-54	1.47078e-52
ENSMUSG00000038393	Txnip	56338	-2.14666	down	1.05932e-48	8.43247e-47
ENSMUSG00000007379	Dennd2c	329727	-1.3326	down	3.70876e-07	2.22839e-06
ENSMUSG00000008690	Ncaph2	52683	-1.05786	down	1.03628e-15	1.47402e-14
ENSMUSG00000030994	D7Ertd443e	71007	-4.68603	down	0.00521251	0.0142956
ENSMUSG00000004837	Grap	71520	1.45327	up	9.98203e-17	1.53762e-15
ENSMUSG00000056919	Cep162	382090	1.44708	up	2.56423e-17	4.14939e-16
ENSMUSG00000034023	Fancd2	211651	-1.82441	down	9.26819e-11	8.32967e-10
ENSMUSG00000073643	Wdfy1	69368	1.99015	up	2.61096e-45	1.72485e-43
ENSMUSG00000026622	Nek2	18005	-2.35572	down	2.83443e-23	6.84106e-22
ENSMUSG00000020473	Aebp1	11568	7.49138	up	1.14584e-16	1.7503e-15
ENSMUSG00000033705	Stard9	668880	-1.67189	down	2.0194e-12	2.14421e-11
ENSMUSG00000027284	Cdan1	68968	-1.13122	down	4.71038e-09	3.59763e-08
ENSMUSG00000026389	Steap3	68428	-1.94145	down	2.27735e-28	7.31491e-27
ENSMUSG00000024772	Ehd1	13660	2.49387	up	2.59543e-75	5.365e-73
ENSMUSG00000032691	Nlrp3	216799	1.30101	up	1.73196e-20	3.47913e-19
ENSMUSG00000041147	Brca2	12190	-1.97358	down	1.90687e-11	1.8514e-10
ENSMUSG00000019842	Traf3ip2	103213	1.3279	up	5.22614e-16	7.61982e-15
ENSMUSG00000030688	Stard10	56018	-2.24061	down	2.05992e-07	1.28217e-06
ENSMUSG00000020577	Tspan13	66109	-2.07035	down	4.48693e-22	9.84667e-21
ENSMUSG00000045193	Cirbp	12696	-1.17963	down	2.95531e-07	1.7993e-06
ENSMUSG00000024953	Prdx5	54683	2.12602	up	5.00854e-46	3.43259e-44
ENSMUSG00000020836	Coro6	216961	-2.48679	down	2.85668e-10	2.46209e-09
ENSMUSG00000034457	Eda2r	245527	2.2274	up	9.72256e-08	6.30588e-07
ENSMUSG00000000958	Slc7a7	20540	1.5465	up	1.17513e-15	1.6623e-14
ENSMUSG00000013878	Rnf170	77733	1.33856	up	0.0014798	0.00461437
ENSMUSG00000036120	Rfxank	19727	1.14862	up	5.65044e-08	3.78547e-07
ENSMUSG00000048865	Arhgap30	226652	-1.0057	down	2.74665e-14	3.44434e-13
ENSMUSG00000023068	Nus1	52014	1.27215	up	4.23273e-18	7.25222e-17
ENSMUSG00000030731	Syt3	20981	-4.3726	down	0.0214511	0.04941
ENSMUSG00000006221	Hspb7	29818	-1.24841	down	0.0172675	0.0409437
ENSMUSG00000030469	Zfp719	210105	1.35277	up	0.000200804	0.000761616
ENSMUSG00000073725	Lmbrd1	68421	1.05173	up	1.21926e-13	1.45494e-12
ENSMUSG00000012519	Mlkl	74568	2.73162	up	1.6198e-40	8.94797e-39
ENSMUSG00000026980	Ly75	17076	5.21251	up	1.14725e-12	1.2556e-11
ENSMUSG00000047139	Cd24a	12484	-3.83661	down	0.000171379	0.000660172
ENSMUSG00000036499	Eea1	216238	1.02078	up	2.17548e-09	1.71364e-08
ENSMUSG00000041132	N4bp2l1	100637	-2.2248	down	1.96974e-14	2.49448e-13
ENSMUSG00000034871	Fam151a	230579	1.30338	up	8.82671e-08	5.7657e-07
ENSMUSG00000026421	Csrp1	13007	-1.04899	down	4.57328e-13	5.20525e-12
ENSMUSG00000034853	Acot11	329910	1.07754	up	4.00234e-10	3.38574e-09
ENSMUSG00000032135	Mcam	84004	-3.38815	down	0.0021659	0.00652908
ENSMUSG00000025577	Cbx2	12416	-1.4954	down	4.07319e-06	2.08641e-05
ENSMUSG00000041801	Phlda3	27280	-2.72166	down	0.000207178	0.000784168
ENSMUSG00000032373	Car12	76459	-2.76466	down	1.67319e-21	3.52691e-20
ENSMUSG00000060798	Intu	380614	1.55984	up	2.0963e-07	1.30229e-06
ENSMUSG00000049097	Ankrd34a	545554	-3.30472	down	2.61745e-19	4.8546e-18
ENSMUSG00000026355	Mcm6	17219	-2.58008	down	2.27672e-56	2.33427e-54
ENSMUSG00000070337	Gpr179	217143	-2.0135	down	2.99033e-21	6.2013e-20
ENSMUSG00000021936	Mapk8	26419	1.11986	up	1.44475e-05	6.78738e-05
ENSMUSG00000061607	Mdc1	240087	-1.20439	down	2.90305e-07	1.77253e-06
ENSMUSG00000030329	Pianp	319352	-1.81544	down	1.80996e-33	7.55585e-32
ENSMUSG00000035572	Dcaf10	242418	1.14351	up	1.15363e-08	8.45333e-08
ENSMUSG00000058325	Dock1	330662	-1.40122	down	1.28934e-14	1.6624e-13
ENSMUSG00000044562	Rasip1	69903	1.24578	up	0.018341	0.0431933
ENSMUSG00000000805	Car4	12351	5.21304	up	0.000198031	0.000752659
ENSMUSG00000039976	Tbc1d16	207592	-1.01943	down	2.88708e-07	1.76363e-06
ENSMUSG00000020108	Ddit4	74747	1.26157	up	4.26704e-15	5.72033e-14
ENSMUSG00000022441	Efcab6	77627	1.806	up	5.11385e-14	6.31398e-13
ENSMUSG00000001300	Efnb2	13642	4.43457	up	0.00958936	0.0243989
ENSMUSG00000046223	Plaur	18793	2.56388	up	2.79551e-83	7.62282e-81
ENSMUSG00000039963	Ccdc40	207607	1.43389	up	0.000162987	0.00063145
ENSMUSG00000019897	Ccdc59	52713	1.49896	up	2.60543e-23	6.31213e-22
ENSMUSG00000046027	Stard5	170460	1.29871	up	2.13192e-09	1.68243e-08
ENSMUSG00000059791	Nrm	106582	-4.01601	down	2.2071e-44	1.37311e-42
ENSMUSG00000036943	Rab8b	235442	2.31623	up	1.2284e-19	2.33232e-18
ENSMUSG00000056537	Rlim	19820	1.39406	up	5.39306e-14	6.64592e-13
ENSMUSG00000039556	Ppp1r3f	54646	1.06095	up	3.47272e-05	0.000153789
ENSMUSG00000049086	Bmyc	107771	-3.64903	down	6.22865e-33	2.53417e-31
ENSMUSG00000029475	Kdm2b	30841	-1.79714	down	4.60196e-21	9.46688e-20
ENSMUSG00000089929	Bcl2a1b	12045	1.83679	up	3.53778e-07	2.13265e-06
ENSMUSG00000066442	Mthfs	107885	-1.12876	down	0.000103323	0.000416541
ENSMUSG00000070284	Gmppb	331026	1.08489	up	4.4282e-15	5.93018e-14
ENSMUSG00000038453	Srcin1	56013	7.98717	up	7.17197e-23	1.66817e-21
ENSMUSG00000032370	Lactb	80907	-1.27283	down	6.55097e-18	1.09177e-16
ENSMUSG00000068877	Selenbp2	20342	-3.36815	down	9.15295e-22	1.95833e-20
ENSMUSG00000026807	Ak8	68870	-4.70299	down	0.00591701	0.0159647
ENSMUSG00000027313	Chac1	69065	1.47491	up	1.48427e-24	3.80447e-23
ENSMUSG00000005043	Sgsh	27029	-2.64256	down	4.71666e-40	2.53986e-38
ENSMUSG00000047694	Yipf6	77929	1.03642	up	1.96946e-06	1.05786e-05
ENSMUSG00000067071	Hes6	55927	-1.86099	down	1.90321e-15	2.63692e-14
ENSMUSG00000013483	Card14	170720	-2.82097	down	6.8427e-11	6.22399e-10
ENSMUSG00000032596	Uba7	74153	1.58852	up	3.71622e-30	1.32666e-28
ENSMUSG00000031842	Pde4c	110385	1.7484	up	0.000351012	0.00126971
ENSMUSG00000076441	Ass1	11898	2.75526	up	1.31544e-53	1.20419e-51
ENSMUSG00000036480	Prss56	69453	2.41767	up	0.0131193	0.0320933
ENSMUSG00000038217	Tlcd2	380712	1.072	up	0.000496922	0.00173106
ENSMUSG00000049516	Spty2d1	101685	1.4023	up	6.60051e-12	6.72969e-11
ENSMUSG00000018362	Kpna2	16647	1.25264	up	0.0208643	0.0482404
ENSMUSG00000070327	Rnf213	672511	1.19597	up	1.40998e-06	7.72856e-06
ENSMUSG00000057530	Ece1	230857	1.10662	up	0.0140694	0.0341633
ENSMUSG00000056698	Elmod3	232089	-1.08416	down	3.5893e-05	0.000158494
ENSMUSG00000028133	Rwdd3	66568	-1.15701	down	9.2725e-05	0.000377139
ENSMUSG00000020078	Vps26a	30930	1.04151	up	0.000498612	0.001736
ENSMUSG00000027514	Zbp1	58203	5.6132	up	2.8458e-139	2.02621e-136
ENSMUSG00000090210	Itga10	213119	-1.91115	down	7.93647e-05	0.000328215
ENSMUSG00000032586	Traip	22036	-2.09093	down	1.85605e-21	3.89954e-20
ENSMUSG00000052384	Nrros	224109	-1.52427	down	7.92806e-29	2.60528e-27
ENSMUSG00000052609	Plekhg3	263406	-1.21989	down	1.50719e-10	1.33031e-09
ENSMUSG00000032589	Bsn	12217	-4.05812	down	3.98113e-56	3.98611e-54
ENSMUSG00000034342	Cbl	12402	1.52872	up	2.91857e-15	3.96654e-14
ENSMUSG00000041037	Irgq	210146	1.13664	up	7.49345e-06	3.68944e-05
ENSMUSG00000028066	Pmf1	67037	-1.41313	down	1.52185e-18	2.70514e-17
[truncated: 571 more rows]
