# Supplementary material for: Schistosoma japonicum extracellular vesicle miRNA cargo regulates host macrophage functions facilitating parasitism
Source: PLoS Pathog. 2019 Jun 4;15(6):e1007817. doi: 10.1371/journal.ppat.1007817 (PMC6548406; doi:10.1371/journal.ppat.1007817)
Supplement: S3 Table — (XLSX) [file ppat.1007817.s015.xlsx]

## Sheet: S3 Table
		S3 Table KEGG analysis of differentially expressed genes in macrophages associated with SjEV treatment
pathway_ID	KEGG_name	TragetGene_in_this_pathway	All_gene_in_this_pathway	all_gene_in_all_pathway	Gene_list	Pvalue	FDR
mmu04740	Olfactory transduction	4	1080	7691	Prkg2,Camk2g,Olfr934,Camk2d,	2.45e-48	4.69e-46
mmu04110	Cell cycle	44	129	7691	Ccna2,Myc,Smad3,Cdk1,Tfdp2,Cdc6,Gadd45b,Mcm3,Mcm6,Ccnd1,Ttk,Pkmyt1,Wee1,Ccnb1,Ccnd2,Bub1,Dbf4,Cdc45,Mcm5,Mad1l1,Cdc25b,Espl1,Rbl2,Skp2,Cdc20,Cdk6,Plk1,Cdkn2d,Gsk3b,Pttg1,Cdc25c,Ccnd3,E2f2,Mcm7,Cdk2,Chek1,Gadd45a,Anapc13,Smad2,Orc6,Cdkn2c,Cdc27,Mad2l1,Ccnb2,	8.28e-09	7.91e-07
mmu04668	TNF signaling pathway	38	110	7691	Rps6ka5,Fas,Cxcl2,Gm5431,Tnfrsf1b,Atf4,Nfkbia,Cxcl10,Ccl12,Icam1,Creb5,Edn1,Cxcl3,Mapk8,Mmp9,Nfkb1,Mlkl,Ikbkg,Traf1,Il1b,Fos,Mmp14,Creb3l1,Atf2,Ptgs2,Pik3cd,Cflar,Tnf,Mapk13,Ccl5,Map3k14,Csf1,Ccl2,Socs3,Csf2,Tnfaip3,Lif,Il6,	5.34e-08	3.4e-06
mmu03010	Ribosome	1	161	7691	Rpl3l,	9.34e-08	4.46e-06
mmu04380	Osteoclast differentiation	40	126	7691	Nfatc1,Lcp2,Nfkbia,Il1a,Sirpb1a,Ppp3ca,Pparg,Tgfbr2,Mapk8,Fcgr2b,Itgb3,Nfkb1,Ikbkg,Il1b,Tnfrsf11a,Jak1,Fos,Csf1r,Sqstm1,Nox3,Stat1,Fcgr1,Nfkb2,Lilra6,Pik3cd,Cybb,Pirb,Socs1,Gab2,Blnk,Nfatc2,Gm14548,Tnf,Mapk13,Syk,Map3k14,Csf1,Fosl1,Gm14548,Socs3,	2.29e-07	8.74e-06
mmu05164	Influenza A	45	171	7691	Fas,Nlrp3,Kpna2,Irf7,Nfkbia,Cxcl10,Jak2,Il1a,Ccl12,Icam1,Oas3,Rnasel,Mapk8,Actg1,Hspa1a,Nfkb1,Il33,Ddx58,Rsad2,Il1b,Mx2,Trim25,Nfkbib,Jak1,Oas1g,Casp1,Ifih1,Atf2,Stat1,Ticam1,Oas1b,Pik3cd,Gsk3b,Ikbke,Hspa1b,H2-DMb2,Tnf,Mapk13,Ccl5,Il12b,Furin,Ccl2,Socs3,Oas1a,Il6,	6.89e-06	0.000219365
mmu04115	p53 signaling pathway	24	69	7691	Fas,Cdk1,Pmaip1,Gadd45b,Apaf1,Ccnd1,Rrm2,Steap3,Ccnb1,Ccnd2,Sesn2,Pidd1,Cdk6,Sesn1,Thbs1,Ccnd3,Cdk2,Rfwd2,Chek1,Gadd45a,Ddb2,Igf1,Gtse1,Ccnb2,	9.66e-06	0.000263506
mmu04064	NF-kappa B signaling pathway	30	103	7691	Cxcl2,Gadd45b,Nfkbia,Icam1,Nfkb1,Bcl2l1,Tnfsf13b,Ikbkg,Ddx58,Traf1,Il1b,Cd40,Trim25,Tnfrsf11a,Bcl2a1b,Pidd1,Ccl4,Nfkb2,Ticam1,Ptgs2,Card11,Cflar,Blnk,Tnf,Syk,Map3k14,Plau,Malt1,Tnfaip3,Ltb,	3.04e-05	0.000725797
mmu04060	Cytokine-cytokine receptor interaction	61	274	7691	Fas,Cxcl2,Ccl9,Il21r,Tnfsf15,Tnfrsf1b,Csf2rb,Ccl6,Cxcl10,Il1a,Ccl12,Acvr2a,Ccl22,Il6ra,Cxcl3,Tgfbr2,Inhba,Tnfrsf17,Amhr2,Ccl7,Pdgfb,Tnfrsf8,Ccl3,Tnfsf13b,Il9r,Ccl17,Tnfsf13,Il1b,Cd40,Tnfrsf11a,Il11ra1,Il4ra,Inhbe,Vegfb,Csf1r,Ccl4,Ccr1,Bmpr1a,Cx3cr1,Osm,Il10ra,Ccr7,Tnf,Ccl5,Csf3,Csf2rb2,Csf1,Il12b,Ccl2,Cxcr4,Eda2r,Il1rap,Il23a,Csf2,Lif,Ltb,Tnfsf12,Tnfrsf14,Il10,Vegfc,Il6,	3.73e-05	0.000792011
mmu05161	Hepatitis B	38	146	7691	Fas,Ccna2,Myc,Nfatc1,Irf7,Atf4,Apaf1,Nfkbia,Ccnd1,Prkcg,Stat3,Creb5,Mapk8,Mmp9,Stat5a,Hspg2,Nfkb1,Ikbkg,Ddx58,Jak1,Fos,Creb3l1,Ifih1,Atf2,Stat1,Cdk6,Egr2,Map3k1,Pik3cd,Ikbke,Nfatc2,Tnf,E2f2,Cdk2,Birc5,Src,Ddb2,Il6,	4.01e-05	0.000765411
mmu05140	Leishmaniasis	22	66	7691	Nfkbia,Jak2,Il1a,Itgam,Nfkb1,C3,Nos2,Il1b,Itga4,Nfkbib,Jak1,Fos,Stat1,Fcgr1,Ptgs2,Ptpn6,Marcksl1,H2-DMb2,Tnf,Mapk13,Il12b,Il10,	4.04e-05	0.000702215
mmu04621	NOD-like receptor signaling pathway	20	59	7691	Cxcl2,Nlrp3,Nfkbia,Ccl12,Mapk8,Nfkb1,Ripk2,Ikbkg,Il1b,Nfkbib,Casp1,Hsp90aa1,Trip6,Nod1,Tnf,Mapk13,Ccl5,Ccl2,Tnfaip3,Il6,	6.65e-05	0.00105919
mmu04662	B cell receptor signaling pathway	23	74	7691	Nfatc1,Ifitm1,Nfkbia,Rac2,Ppp3ca,Fcgr2b,Nfkb1,Ikbkg,Nfkbib,Fos,Ptpn6,Pik3cd,Gsk3b,Pirb,Nfkbie,Blnk,Rasgrp3,Nfatc2,Cd72,Cd22,Syk,Cd81,Malt1,	8.28e-05	0.00121722
mmu05203	Viral carcinogenesis	52	234	7691	Hist1h2bn,Ccna2,Hist1h4f,Irf7,Cdk1,Pmaip1,Atf4,Nfkbia,Ccnd1,Stat3,Creb5,Ccnd2,Hist1h2bk,Hist1h2bm,Stat5a,Nfkb1,Scin,Hdac5,Chd4,C3,Hist1h2bb,Hist2h2be,Ikbkg,Traf1,H2-T22,Jak1,Rasa2,Mad1l1,Hist1h4j,H2-T22,Rbl2,Skp2,Creb3l1,Cdc20,Atf2,Cdk6,Pxn,Nfkb2,Egr2,Hdac9,Gsn,Pik3cd,Sp100,Hist1h2bg,Hist1h4d,Ccnd3,Rel,H2-M2,Syk,Cdk2,Chek1,Src,	0.000131748	0.00179742
mmu05162	Measles	35	140	7691	Fas,Irf7,Nfkbia,Ccnd1,Jak2,Il1a,Stat3,Oas3,Ccnd2,Stat5a,Fcgr2b,Hspa1a,Nfkb1,Ddx58,Il1b,Mx2,Nfkbib,Jak1,Oas1g,Ifih1,Stat1,Cdk6,Oas1b,Pik3cd,Gsk3b,Cblb,Ccnd3,Ikbke,Hspa1b,Il12b,Cdk2,Tnfaip3,Oas1a,Rab9,Il6,	0.000166413	0.00211899
mmu05323	Rheumatoid arthritis	24	84	7691	Il1a,Ccl12,Icam1,Atp6v1h,Atp6v1c1,Ccl3,Tnfsf13b,Ctsl,Tnfsf13,Il1b,Itgal,Tnfrsf11a,Cd80,Fos,Cd86,H2-DMb2,Tnf,Ccl5,Csf1,Ccl2,Il23a,Csf2,Ltb,Il6,	0.000219298	0.00261787
mmu05168	Herpes simplex infection	47	212	7691	Fas,Tap1,Irf7,Cdk1,Nfkbia,Jak2,Per3,Cd74,Ccl12,Oas3,Ifit1,Rnasel,Mapk8,Ifit1bl1,Nfkb1,C3,Alyref2,Ikbkg,Ddx58,Traf1,H2-T22,Il1b,Nfkbib,Jak1,Fos,Oas1g,H2-T22,Skp2,Ifih1,Stat1,Pilra,Nectin1,Ticam1,Oas1b,Sp100,Ikbke,H2-M2,H2-DMb2,Tnf,Ccl5,Il12b,Cdk2,Ccl2,Socs3,Oas1a,Tnfrsf14,Il6,	0.000274822	0.00308771
mmu04630	Jak-STAT signaling pathway	37	155	7691	Myc,Il21r,Cbl,Csf2rb,Spred1,Pim1,Ccnd1,Jak2,Stat3,Ccnd2,Il6ra,Cish,Il13ra2,Stat5a,Bcl2l1,Il9r,Jak1,Il11ra1,Il4ra,Stam2,Stat1,Ptpn6,Pik3cd,Cblb,Osm,Ccnd3,Socs1,Il10ra,Csf3,Csf2rb2,Il12b,Socs3,Il23a,Csf2,Lif,Il10,Il6,	0.000278497	0.00295516
mmu04920	Adipocytokine signaling pathway	21	71	7691	Acsl3,Tnfrsf1b,Acsl4,Npy,Nfkbia,Jak2,Prkag2,Camkk2,Stat3,Mapk8,Nfkb1,Cd36,Ikbkg,Cpt1a,Nfkbib,Prkaa1,Slc2a4,Nfkbie,Acsl1,Tnf,Socs3,	0.000313171	0.00314819
mmu05145	Toxoplasmosis	29	113	7691	Nfkbia,Jak2,Stat3,Lamc1,Mapk8,Irgm1,Hspa1a,Nfkb1,Bcl2l1,Nos2,Ikbkg,Cd40,Nfkbib,Jak1,Igtp,Lamb3,Stat1,Lamb2,Pik3cd,Socs1,Il10ra,Hspa1b,H2-DMb2,Tnf,Alox5,Mapk13,Gnai3,Il12b,Il10,	0.000355222	0.00339237
mmu04010	MAPK signaling pathway	54	256	7691	Map3k2,Rps6ka5,Fas,Myc,Nfatc1,Dusp1,Dusp5,Gadd45b,Atf4,Cacna1d,Il1a,Prkcg,Pak1,Rac2,Map3k6,Mef2c,Map3k12,Ppp3ca,Tgfbr2,Mapk8,Braf,Pdgfb,Hspa1a,Nfkb1,Dusp8,Hspb1,Ikbkg,Il1b,Rasa2,Fos,Map3k20,Dusp14,Dusp2,Rps6ka2,Cdc25b,Map4k2,Rasgrp4,Dusp9,Atf2,Nfkb2,Map3k1,Dusp10,Fgf11,Hspa1b,Rasgrp3,Tnf,Mapk13,Map3k14,Taok1,Ddit3,Gadd45a,Stmn1,Dusp16,Map2k5,	0.000355779	0.00323589
mmu05202	Transcriptional misregulation in cancer	41	180	7691	Myc,Fli1,Hist2h3b,Hist2h3c1,Id2,Hhex,Itgam,Ldb1,Mef2c,Cebpe,Pparg,Ccnd2,Tgfbr2,Mmp9,Nfkb1,Hist1h3e,Bcl2l1,Hist1h3a,Mycn,Traf1,Etv6,Cd40,Itgb7,Bcl2a1b,Csf1r,Cd86,Nr4a3,Fcgr1,Nupr1,Rel,Ccr7,Nfkbiz,Etv1,Plau,Ddit3,Rara,Csf2,Igf1,Cdkn2c,Cebpa,Il6,	0.000366985	0.0031861
mmu04068	FoxO signaling pathway	33	135	7691	Plk2,Smad3,Fbxo32,Cat,Bcl2l11,Gadd45b,Ccnd1,Prkag2,Stat3,Ccnb1,Ccnd2,Tgfbr2,Mapk8,Homer1,Braf,Sod2,Rbl2,Skp2,Slc2a4,Plk1,Cdkn2d,Pik3cd,S1pr1,Mapk13,Cdk2,Plk3,Gadd45a,Smad2,Igf1,Agap2,Il10,Ccnb2,Il6,	0.000368261	0.00305817
mmu04512	ECM-receptor interaction	24	87	7691	Col4a2,Tnc,Cd44,Comp,Col4a5,Lamc1,Hspg2,Itgb3,Cd36,Col4a1,Hmmr,Itga4,Itgb7,Vwf,Lamb3,Col5a3,Agrn,Lamb2,Gp1ba,Thbs1,Col11a2,Cd47,Spp1,Itga10,	0.000368837	0.00293533
mmu05166	HTLV-I infection	58	284	7691	Myc,Tln2,Nfatc1,Smad3,Tert,Fzd7,Atf4,Nfkbia,Ccnd1,Mybl2,Icam1,Adcy7,Ppp3ca,Ccnd2,Tgfbr2,Mapk8,Zfp36,Stat5a,Pdgfb,Nfkb1,Bcl2l1,Fzd8,Ikbkg,H2-T22,Cd40,Itgal,Jak1,Fos,Pole,H2-T22,Cdc20,Atf2,Nfkb2,Egr2,Map3k1,Pik3cd,Gsk3b,Pttg1,Crem,Ccnd3,Pole2,H2-M2,H2-DMb2,Nfatc2,Tnf,E2f2,Map3k14,Fosl1,Nrp1,Chek1,Csf2,Smad2,Fzd5,Cdkn2c,Cdc27,Mad2l1,Ccnb2,Il6,	0.000498836	0.0038111
mmu05222	Small cell lung cancer	23	86	7691	Myc,Col4a2,Apaf1,Fhit,Nfkbia,Ccnd1,Col4a5,Lamc1,Nfkb1,Bcl2l1,Col4a1,Nos2,Ikbkg,Traf1,Lamb3,Skp2,Lamb2,Cdk6,Ptgs2,Pik3cd,Traf4,E2f2,Cdk2,	0.000732822	0.00538342
mmu05200	Pathways in cancer	64	326	7691	Fas,Myc,Cbl,Smad3,Pgf,Col4a2,Egln3,Fzd7,Msh2,Nfkbia,Ccnd1,Prkcg,Rac2,Stat3,Col4a5,Pparg,Tgfbr2,Lamc1,Mapk8,Mmp9,Braf,Stat5a,Pdgfb,Nfkb1,Bcl2l1,Col4a1,Fzd8,Nos2,Ikbkg,Traf1,Jak1,Fos,Arnt,Lamb3,Brca2,Vegfb,Csf1r,Rad51,Skp2,Hsp90aa1,Stat1,Lamb2,Cdk6,Nfkb2,Ptgs2,Pik3cd,Gsk3b,Cblb,Hif1a,Traf4,Fgf11,Rassf5,E2f2,Cdk2,Stk36,Birc5,Rara,Smad2,Fzd5,Igf1,Cebpa,Msh6,Vegfc,Il6,	0.000746262	0.00527911
mmu05152	Tuberculosis	39	177	7691	Rfxank,Rab5a,Apaf1,Jak2,Il1a,Itgam,Cd74,Atp6v1h,Ppp3ca,Mapk8,Fcgr2b,Nfkb1,C3,Ripk2,Nos2,Arhgef12,Il1b,Jak1,Eea1,Camp,Stat1,Fcgr1,Camk2g,Il10ra,H2-DMb2,Tnf,Ksr1,Mapk13,Syk,Clec4e,Il12b,Plk3,Malt1,Src,Lsp1,Tlr1,Camk2d,Il10,Il6,	0.000928508	0.00633375
mmu05146	Amoebiasis	29	120	7691	Col4a2,Rab5a,Itgam,Prkcg,Rab7b,Col4a5,Lamc1,Nfkb1,Serpinb2,Serpinb1b,Col4a1,Hspb1,Nos2,Plcb4,Il1b,Arg2,Lamb3,Col5a3,Lamb2,Serpinb1a,Pik3cd,Tnf,Serpinb9b,Il12b,Col11a2,Serpinb9,Csf2,Il10,Il6,	0.000931521	0.00613519
mmu04672	Intestinal immune network for IgA production	14	43	7691	Icosl,Tnfrsf17,Tnfsf13b,Tnfsf13,Itga4,Cd40,Cd80,Itgb7,Cd86,H2-DMb2,Map3k14,Cxcr4,Il10,Il6,	0.000990186	0.00630418
mmu05142	Chagas disease (American trypanosomiasis)	26	104	7691	Fas,Smad3,Nfkbia,Ccl12,Tgfbr2,Mapk8,Nfkb1,C3,Ccl3,Nos2,Ikbkg,Plcb4,Il1b,Fos,Ticam1,Pik3cd,Cflar,Tnf,Mapk13,Ccl5,Gnai3,Il12b,Ccl2,Smad2,Il10,Il6,	0.000991483	0.00610882
mmu00280	Valine, leucine and isoleucine degradation	16	53	7691	Oxct1,Acat1,Acadm,Hadh,Acaa1a,Il4i1,Auh,Acaa2,Pcca,4930438A08Rik,Acads,Mccc2,Dld,Bcat1,Aldh2,Aox2,	0.00111307	0.00664363
mmu04914	Progesterone-mediated oocyte maturation	23	89	7691	Ccna2,Cdk1,Pkmyt1,Adcy7,Ccnb1,Mapk8,Bub1,Braf,Mad1l1,Rps6ka2,Cdc25b,Hsp90aa1,Plk1,Pik3cd,Cdc25c,Mapk13,Gnai3,Cdk2,Anapc13,Igf1,Cdc27,Mad2l1,Ccnb2,	0.00116986	0.00677102
mmu05132	Salmonella infection	21	79	7691	Cxcl2,Il1a,Rab7b,Rilp,Cxcl3,Mapk8,Actg1,Nfkb1,Ccl3,Nos2,Wasl,Il1b,Fos,Casp1,Klc4,Ccl4,Pfn2,Mapk13,Csf2,Pkn3,Il6,	0.00127596	0.00716792
mmu04620	Toll-like receptor signaling pathway	25	101	7691	Tollip,Irf7,Nfkbia,Cxcl10,Mapk8,Nfkb1,Ccl3,Ikbkg,Irf5,Il1b,Cd40,Cd80,Fos,Cd86,Stat1,Ccl4,Pik3cd,Ikbke,Tnf,Mapk13,Ccl5,Il12b,Tlr1,Spp1,Il6,	0.001395	0.0076127
mmu05144	Malaria	16	55	7691	Comp,Ccl12,Icam1,Cd36,Il1b,Cd40,Itgal,Thbs1,Pecam1,Tnf,Cd81,Csf3,Lrp1,Ccl2,Il10,Il6,	0.00165679	0.00879018
mmu03013	RNA transport	8	172	7691	Magohb,Eif4g2,Tacc3,Alyref2,Nup210,Rpp25,Eif5,Nup210l,	0.00177225	0.00914864
mmu04623	Cytosolic DNA-sensing pathway	17	63	7691	Irf7,Zbp1,Ifi202b,Nfkbia,Cxcl10,Nfkb1,Il33,Ikbkg,Ddx58,Il1b,Nfkbib,Casp1,Ccl4,Mb21d1,Ikbke,Ccl5,Il6,	0.00282143	0.0141814
mmu05133	Pertussis	19	74	7691	Nlrp3,Il1a,Itgam,Mapk8,Nfkb1,C3,Nos2,Il1b,Fos,Casp1,Irf8,Nod1,Tnf,Mapk13,Gnai3,Il12b,C4b,Il10,Il6,	0.00305747	0.0149738
mmu05321	Inflammatory bowel disease (IBD)	16	59	7691	Il21r,Nfatc1,Smad3,Il1a,Stat3,Nfkb1,Il1b,Il4ra,Rora,Stat1,H2-DMb2,Tnf,Il12b,Smad2,Il10,Il6,	0.00344071	0.0164294
mmu04015	Rap1 signaling pathway	43	217	7691	Tln2,Prkcz,Lcp2,Adora2a,Pgf,Dock4,Itgam,Prkcg,Angpt2,Rac2,Adcy7,Rapgef5,Rgs14,Actg1,Braf,Pdgfb,Itgb3,Pard6b,Tiam1,Plcb4,Itgal,Vegfb,Csf1r,Pfn2,Lpar1,Thbs1,Efna1,Pik3cd,Lpar5,Fgf11,Apbb1ip,Arap1,Rasgrp3,Rassf5,Mapk13,Adora2b,Gnai3,Csf1,Src,Arap3,Igf1,Grin1,Vegfc,	0.00405363	0.018884
mmu04640	Hematopoietic cell lineage	21	87	7691	Cd44,Il1a,Itgam,Il6ra,Itgb3,Cd36,Il9r,Il1b,Itga4,Il11ra1,Il4ra,Csf1r,Fcgr1,Gp1ba,Tnf,Cd22,Csf3,Csf1,Cd24a,Csf2,Il6,	0.00416442	0.0189382
mmu03015	mRNA surveillance pathway	3	97	7691	Magohb,Alyref2,Etf1,	0.00436497	0.0193886
mmu04510	Focal adhesion	41	206	7691	Tln2,Pgf,Col4a2,Tnc,Comp,Ccnd1,Cav2,Prkcg,Pak1,Rac2,Col4a5,Ccnd2,Lamc1,Mapk8,Actg1,Braf,Pdgfb,Itgb3,Col4a1,Itga4,Itgb7,Vwf,Lamb3,Vegfb,Col5a3,Mylk2,Lamb2,Pxn,Thbs1,Pik3cd,Gsk3b,Ccnd3,Dock1,Pip5k1c,Zyx,Col11a2,Src,Igf1,Spp1,Itga10,Vegfc,	0.00454354	0.0197231
mmu04742	Taste transduction	1	66	7691	Itpr3,	0.00498265	0.0211486
mmu05212	Pancreatic cancer	17	67	7691	Smad3,Ccnd1,Rac2,Stat3,Tgfbr2,Mapk8,Nfkb1,Bcl2l1,Ikbkg,Jak1,Brca2,Rad51,Stat1,Cdk6,Pik3cd,E2f2,Smad2,	0.00537704	0.0223264
mmu05150	Staphylococcus aureus infection	14	52	7691	Cfh,Cfb,Itgam,C5ar1,Icam1,Fcgr2b,C3,Itgal,Fcgr1,C3ar1,Ptafr,H2-DMb2,C4b,Il10,	0.00610194	0.0247972
mmu05205	Proteoglycans in cancer	44	229	7691	Fas,Myc,Cbl,Hcls1,Fzd7,Dcn,Cd44,Ccnd1,Cav2,Prkcg,Pak1,Stat3,Mmp9,Actg1,Braf,Hspg2,Itgb3,Itpr3,Tiam1,Fzd8,Ctsl,Arhgef12,Plaur,Hbegf,Pxn,Ptpn6,Thbs1,Camk2g,Pik3cd,Cblb,Tfap4,Hif1a,Fgf11,Tnf,Mapk13,Il12b,Hpse,Plau,Pdcd4,Src,Smad2,Fzd5,Igf1,Camk2d,	0.00637662	0.0253736
mmu00071	Fatty acid degradation	13	48	7691	Acsl3,Acsl4,Acat1,Adh7,Acadm,Hadh,Acaa1a,Cpt1a,Acaa2,Acads,Acsl1,Aldh2,Acsbg1,	0.00746088	0.0290822
mmu05134	Legionellosis	15	59	7691	Cxcl2,Apaf1,Nfkbia,Itgam,Cxcl3,Hspa1a,Nfkb1,C3,Il1b,Casp1,Nfkb2,Hspa1b,Tnf,Il12b,Il6,	0.00815348	0.0311463
mmu03320	PPAR signaling pathway	19	81	7691	Acsl3,Sorbs1,Acsl4,Olr1,Pparg,Angptl4,Acadm,Acaa1a,Cd36,Cpt1a,Cyp27a1,Gk,Lpl,Fabp5,Scp2,Acsl1,Pltp,Fabp4,Me1,	0.00825591	0.0309192
mmu04146	Peroxisome	19	82	7691	Acsl3,Acsl4,Cat,Pxmp4,Prdx5,Pex10,Abcd1,Acaa1a,Abcd4,Sod2,Nos2,Dhrs4,Nudt19,Pex2,Prdx1,Scp2,Acsl1,Pex26,Far1,	0.00939681	0.0345152
mmu04360	Axon guidance	27	129	7691	Plxna1,Sema6b,Pak1,Rac2,Plxnc1,Ppp3ca,Ntn1,Sema3e,Sema4g,Sema4d,Arhgef12,Rnd1,Efnb2,Plxna3,Lrrc4,Efna1,Gsk3b,Ephb4,Sema3g,Nfatc2,Gnai3,Fes,Cxcr4,Nrp1,L1cam,Ntng2,Sema5a,	0.00971434	0.0350083
mmu03008	Ribosome biogenesis in eukaryotes	3	88	7691	Utp14b,Rpp25,2610020H08Rik,	0.0102066	0.0361011
mmu04660	T cell receptor signaling pathway	23	106	7691	Nfatc1,Lcp2,Cbl,Nfkbia,Pak1,Ppp3ca,Pdcd1,Nfkb1,Ikbkg,Nfkbib,Fos,Ptpn6,Pik3cd,Gsk3b,Cblb,Nfkbie,Nfatc2,Tnf,Mapk13,Map3k14,Malt1,Csf2,Il10,	0.0105057	0.0364833
mmu03040	Spliceosome	7	137	7691	Magohb,Lsm5,Lsm3,Hspa1a,Alyref2,Prpf40b,Hspa1b,	0.0106702	0.0363931
mmu04142	Lysosome	26	124	7691	Mfsd8,Slc11a1,Laptm5,Ctsz,Hexb,Sort1,Atp6v1h,Ctsf,Ids,Man2b1,Slc17a5,Cd164,Ctsl,Sgsh,Acp2,Arsb,Slc11a2,Gla,Npc2,Abca2,Fuca1,Ctsc,Manba,Gba,Gm2a,Gnptab,	0.010727	0.0359449
mmu04151	PI3K-Akt signaling pathway	62	355	7691	Myc,Prkcz,Ddit4,Pgf,Col4a2,Bcl2l11,Tnc,Atf4,Comp,Ccnd1,Jak2,Angpt2,Col4a5,Creb5,Ccnd2,Il6ra,Lamc1,Pdgfb,Itgb3,Nfkb1,Bcl2l1,Col4a1,Ikbkg,Them4,Itga4,Jak1,Itgb7,Il4ra,Prkaa1,Vwf,Lamb3,Vegfb,Csf1r,Col5a3,Rbl2,Creb3l1,Hsp90aa1,Atf2,Lamb2,Cdk6,Lpar1,Thbs1,Gnb4,Efna1,Pik3cd,Gsk3b,Osm,Ccnd3,Lpar5,Fgf11,Brca1,Syk,Csf3,Csf1,Cdk2,Col11a2,Pkn3,Igf1,Spp1,Itga10,Vegfc,Il6,	0.0115585	0.0380632
mmu04062	Chemokine signaling pathway	38	199	7691	Cxcl2,Ccl9,Prkcz,Ccl6,Nfkbia,Cxcl10,Jak2,Pak1,Ccl12,Rac2,Stat3,Adcy7,Ccl22,Cxcl3,Braf,Ccl7,Nfkb1,Tiam1,Ccl3,Ccl17,Ikbkg,Plcb4,Wasl,Nfkbib,Stat1,Ccl4,Ccr1,Pxn,Gnb4,Cx3cr1,Pik3cd,Gsk3b,Ccr7,Ccl5,Gnai3,Ccl2,Cxcr4,Src,	0.0116175	0.0376092
mmu04114	Oocyte meiosis	24	113	7691	Cdk1,Pkmyt1,Adcy7,Ppp3ca,Ccnb1,Bub1,Itpr3,Aurka,Rps6ka2,Espl1,Cdc20,Plk1,Fbxo5,Camk2g,Pttg1,Cdc25c,Cdk2,Anapc13,Sgol1,Igf1,Camk2d,Cdc27,Mad2l1,Ccnb2,	0.0118034	0.0375742
mmu04917	Prolactin signaling pathway	17	74	7691	Ccnd1,Jak2,Stat3,Ccnd2,Mapk8,Cish,Stat5a,Nfkb1,Tnfrsf11a,Fos,Stat1,Pik3cd,Gsk3b,Socs1,Mapk13,Socs3,Src,	0.0143578	0.0449564
mmu04978	Mineral absorption	12	47	7691	Slc11a1,Slc26a9,Fth1,Ftl1,Slc6a19,Atp7a,Slc11a2,Fxyd2,Slc8a1,Hmox1,Atp1a1,Slc31a1,	0.0153366	0.0472465
mmu05322	Systemic lupus erythematosus	29	147	7691	Hist1h2bn,Hist1h4f,Hist1h2af,Hist2h3b,Hist2h3c1,H2afv,Hist1h2bk,Hist1h2bm,Hist1h3e,C3,Hist1h2bb,Hist1h2ap,Hist1h3a,Hist2h2be,Hist1h2ao,Cd40,Cd80,Hist1h4j,Cd86,Fcgr1,Hist1h2bg,Hist1h4d,H2afz,Hist1h2ae,H2-DMb2,Tnf,H2afx,C4b,Il10,	0.0165906	0.0502984
mmu04144	Endocytosis	41	224	7691	Prkcz,Adrb2,Acap3,Cbl,Smad3,Rab5a,Acap1,Cav2,Folr2,Rab11fip1,Tgfbr2,Hspa1a,Pard6b,H2-T22,Folr1,Stam2,Ap2b1,Asap3,Eea1,H2-T22,Csf1r,Ehd1,Psd3,Smad7,Nedd4l,Chmp4b,Cblb,Psd4,Pip5k1c,H2-M2,Hspa1b,Arap1,Smurf1,Cxcr4,Src,Arap3,Smad2,Iqsec2,Tonsl,2610002M06Rik,Agap2,	0.0176363	0.0526333
mmu05160	Hepatitis C	27	136	7691	Scarb1,Irf7,Nfkbia,Stat3,Oas3,Ifit1,Rnasel,Mapk8,Braf,Ifit1bl1,Nfkb1,Ikbkg,Ddx58,Jak1,Oas1g,Stat1,Ticam1,Oas1b,Pik3cd,Gsk3b,Ikbke,Tnf,Mapk13,Cd81,Socs3,Cldn11,Oas1a,	0.0187133	0.0549882
mmu04210	Apoptosis	18	82	7691	Fas,Csf2rb,Apaf1,Nfkbia,Il1a,Prkar1b,Ppp3ca,Irak3,Nfkb1,Bcl2l1,Ikbkg,Il1b,Pik3cd,Cflar,Tnf,Csf2rb2,Map3k14,Il1rap,	0.0189361	0.0548
mmu05169	Epstein-Barr virus infection	40	219	7691	Ccna2,Myc,Ptma,Cdk1,Cd44,Nfkbia,Icam1,Stat3,Mapk8,Hspa1a,Nfkb1,Hdac5,Hspb1,Ikbkg,Ddx58,Traf1,H2-T22,Cd40,Itgal,Nfkbib,Jak1,Psmd11,Spn,H2-T22,Skp2,Atf2,Nfkb2,Pik3cd,Gsk3b,Psmd14,Il10ra,Nfkbie,H2-M2,Hspa1b,Mapk13,Syk,Map3k14,Cdk2,Tnfaip3,Il10,	0.0194943	0.0555732
mmu01212	Fatty acid metabolism	12	50	7691	Acsl3,Acsl4,Acat1,Acadm,Hadh,Acaa1a,Cpt1a,Acaa2,Acads,Acsl1,Acsbg1,Elovl5,	0.0244967	0.068807
mmu00561	Glycerolipid metabolism	13	56	7691	Mboat1,Lipg,Dgat2,Gpat3,Akr1b7,Gk,Lpl,Dgkg,Gla,Pnpla2,Dgkh,Aldh2,Lpin1,	0.0261659	0.0724303
mmu04622	RIG-I-like receptor signaling pathway	15	68	7691	Irf7,Nfkbia,Cxcl10,Mapk8,Nfkb1,Ikbkg,Ddx58,Trim25,Nfkbib,Ifih1,Map3k1,Ikbke,Tnf,Mapk13,Il12b,	0.028359	0.0773795
mmu04145	Phagosome	33	180	7691	Tubb3,Tap1,Scarb1,Rab5a,Comp,Itgam,Nos1,Rab7b,Rilp,Atp6v1h,Olr1,Tubb4a,Actg1,Atp6v1c1,Tubb2b,Fcgr2b,Itgb3,Cd36,C3,Ctsl,H2-T22,Tuba1a,Eea1,H2-T22,Nox3,Fcgr1,Thbs1,Sec61g,Cybb,H2-M2,H2-DMb2,Msr1,Pikfyve,	0.0301514	0.0811115
mmu02010	ABC transporters	11	46	7691	Abcb1a,Tap1,Abcg1,Abcb10,Abcd1,Abcc5,Abcd4,Abcb1b,Abca2,Abcc2,Abcc4,	0.0305344	0.081001
mmu05014	Amyotrophic lateral sclerosis (ALS)	12	52	7691	Slc1a2,Tnfrsf1b,Cat,Rab5a,Nos1,Ppp3ca,Bcl2l1,Casp1,Tnf,Mapk13,Gpx1,Grin1,	0.0326269	0.0853663
mmu05034	Alcoholism	36	201	7691	Hist1h2bn,Hist1h4f,Hist1h2af,Adora2a,Hist2h3b,Hist2h3c1,Npy,Atf4,Camkk2,Creb5,H2afv,Hist1h2bk,Braf,Hist1h2bm,Hist1h3e,Hdac5,Hist1h2bb,Hist1h2ap,Slc29a1,Hist1h3a,Hist2h2be,Hist1h2ao,Hist1h4j,Creb3l1,Slc18a1,Atf2,Gnb4,Hdac9,Hist1h2bg,Hist1h4d,H2afz,Hist1h2ae,Adora2b,Gnai3,H2afx,Grin1,	0.0333599	0.0861047
mmu04610	Complement and coagulation cascades	16	77	7691	Cfh,Cfb,C5ar1,Tfpi,Bdkrb1,Pros1,C3,Serpind1,Vwf,Plaur,F10,C3ar1,F7,Plau,C4b,Serpinc1,	0.0405273	0.10321
mmu04330	Notch signaling pathway	11	49	7691	Notch2,Maml2,Mfng,Numbl,Dtx2,Jag2,Dtx4,Lfng,Psen1,Notch4,Notch1,	0.0467702	0.117541
mmu00480	Glutathione metabolism	12	55	7691	G6pdx,Ggt1,Gclm,Odc1,Rrm2,Mgst2,Mgst3,Gsta2,Gstt1,Gpx1,Rrm1,Gsta1,	0.0484534	0.12019
mmu05220	Chronic myeloid leukemia	15	74	7691	Myc,Cbl,Smad3,Nfkbia,Ccnd1,Tgfbr2,Stat5a,Nfkb1,Bcl2l1,Ikbkg,Cdk6,Pik3cd,Cblb,Gab2,E2f2,	0.055719	0.13644
mmu01100	Metabolic pathways	180	1236	7691	Cndp2,Acsl3,Eno3,Ugt1a6a,Etnk1,G6pdx,Ptges,Ugcg,Mboat1,Lipt2,Ggt1,Tha1,Gclm,Dctpp1,Acsl4,Khk,Inpp4a,Cbr2,Ndst1,Odc1,Cth,Prim1,Ugp2,Mthfs,Cbs,Urah,Pgam2,Hexb,Acat1,Nos1,Ppcdc,Acot1,Aoc2,Cryl1,Man1c1,Fahd1,mt-Nd6,Alg10b,Atp6v1h,Cers6,Rrm2,Pld3,Gfpt1,Galnt4,St6galnac4,Ids,Asns,mt-Nd3,B3gnt3,Adh7,Thtpa,Acadm,Alg2,Hadh,Atp6v1c1,Cox17,Pign,Lipg,Galnt3,Dhcr24,Cmpk2,St3gal1,Acaa1a,Gch1,Il4i1,Gfpt2,Cds2,A…	0.056882	0.137525
mmu04911	Insulin secretion	17	87	7691	Atf4,Cacna1d,Kcnn1,Prkcg,Adcy7,Creb5,Kcnn4,Itpr3,Plcb4,Creb3l1,Atf2,Trpm4,Camk2g,Fxyd2,Stx1a,Camk2d,Atp1a1,	0.0599918	0.143231
mmu03018	RNA degradation	4	79	7691	Eno3,Tob1,Lsm5,Lsm3,	0.0648075	0.152818
mmu00970	Aminoacyl-tRNA biosynthesis	3	67	7691	Tarsl2,Sepsecs,Rars,	0.0668481	0.155707
mmu04350	TGF-beta signaling pathway	16	82	7691	Myc,Smad3,Dcn,Id2,Acvr2a,Fst,Tgfbr2,Inhba,Amhr2,Nodal,Inhbe,Bmpr1a,Thbs1,Smad7,Tnf,Smad2,	0.0671032	0.154418
mmu03460	Fanconi anemia pathway	11	52	7691	Eme1,Fancg,Palb2,Ercc1,Fancd2,Brca2,Rad51,Fanci,Brca1,Ube2t,Blm,	0.0685931	0.155968
mmu04940	Type I diabetes mellitus	13	64	7691	Fas,Il1a,H2-T22,Il1b,Cd80,H2-T22,Cd86,H2-M2,H2-DMb2,Tnf,Il12b,Ptprn,Cpe,	0.0694066	0.155961
mmu05210	Colorectal cancer	13	64	7691	Myc,Smad3,Msh2,Ccnd1,Rac2,Tgfbr2,Mapk8,Fos,Pik3cd,Gsk3b,Birc5,Smad2,Msh6,	0.0694066	0.155961
mmu04066	HIF-1 signaling pathway	21	114	7691	Eno3,Pdk1,Egln3,Prkcg,Angpt2,Stat3,Edn1,Il6ra,Nfkb1,Timp1,Nos2,Arnt,Nox3,Camk2g,Pik3cd,Cybb,Hif1a,Hmox1,Igf1,Camk2d,Il6,	0.0697405	0.153108
mmu00500	Starch and sucrose metabolism	2	54	7691	Ugp2,Pygl,	0.0725291	0.157421
mmu04080	Neuroactive ligand-receptor interaction	29	326	7691	Cnr2,Adrb2,Chrnb1,Adora2a,Npy,Gnrh1,P2ry2,C5ar1,Edn1,Ptger2,Ptgir,Bdkrb1,Calcrl,Gipr,Ptger3,Gabrr2,Vipr1,Lpar1,Chrm4,C3ar1,S1pr1,Ptafr,Htr1b,Ptger4,Adora2b,Grik5,Grin1,Ptger1,Sstr5,	0.0737032	0.158172
mmu04722	Neurotrophin signaling pathway	22	123	7691	Rps6ka5,Atf4,Nfkbia,Sort1,Arhgdig,Mapk8,Braf,Irak3,Nfkb1,Ripk2,Matk,Nfkbib,Rps6ka2,Map3k1,Camk2g,Pik3cd,Gsk3b,Psen1,Nfkbie,Mapk13,Map2k5,Camk2d,	0.0843938	0.179102
mmu05016	Huntington's disease	15	189	7691	Apaf1,Creb5,Pparg,Sod2,Plcb4,Ap2b1,Creb3l1,Dlg4,mt-Co2,Tgm2,Dnal1,mt-Cytb,Ndufv3,Gpx1,Grin1,	0.0844024	0.177152
mmu00520	Amino sugar and nucleotide sugar metabolism	10	48	7691	Ugp2,Hexb,Gfpt1,Gfpt2,Nanp,Galk1,Gmppb,Pgm3,Pmm1,Fpgt,	0.0860774	0.178704
mmu04514	Cell adhesion molecules (CAMs)	28	163	7691	Cd276,Icosl,Itgam,Icam1,Pdcd1,H2-T22,Itga4,Cd40,Itgal,Cd80,Itgb7,Alcam,Spn,H2-T22,Lrrc4,Cd86,Nectin1,Nectin3,Cd274,Pecam1,Icam2,H2-M2,H2-DMb2,Cd22,L1cam,Siglec1,Cldn11,Ntng2,	0.0863703	0.177384
mmu04310	Wnt signaling pathway	25	144	7691	Myc,Nfatc1,Smad3,Lrp6,Fzd7,Ccnd1,Prkcg,Rac2,Ppp3ca,Ccnd2,Mapk8,Fzd8,Plcb4,Daam1,Camk2g,Gsk3b,Psen1,Ccnd3,Nfatc2,Frat2,Fosl1,Tbl1x,Fzd5,Camk2d,Dkk2,	0.0919715	0.186878
mmu05030	Cocaine addiction	10	49	7691	Atf4,Cdk5r1,Creb5,Nfkb1,Creb3l1,Slc18a1,Atf2,Dlg4,Gnai3,Grin1,	0.0968914	0.194803
mmu00591	Linoleic acid metabolism	2	50	7691	Alox15,Pla2g5,	0.104627	0.208164
mmu04540	Gap junction	16	88	7691	Map3k2,Prkg2,Tubb3,Cdk1,Prkcg,Adcy7,Gja1,Tubb4a,Pdgfb,Itpr3,Plcb4,Tuba1a,Lpar1,Gnai3,Src,Map2k5,	0.113624	0.223734
mmu00980	Metabolism of xenobiotics by cytochrome P450	12	64	7691	Cbr2,Adh7,Mgst2,Mgst3,Cyp2s1,Gstt3,Ephx1,Cbr3,Gsta2,Gstt1,Akr7a5,Gsta1,	0.12889	0.251204
mmu05330	Allograft rejection	11	58	7691	Fas,H2-T22,Cd40,Cd80,H2-T22,Cd86,H2-M2,H2-DMb2,Tnf,Il12b,Il10,	0.132086	0.254832
mmu00330	Arginine and proline metabolism	11	58	7691	Cndp2,Odc1,Nos1,Nos2,Sat1,Arg2,Gamt,Azin2,Ass1,P4ha2,Aldh2,	0.132086	0.257433
mmu04970	Salivary secretion	14	77	7691	Prkg2,Adrb2,Prkcg,Nos1,Adcy7,Kcnn4,Itpr3,Lyz1,Plcb4,Cst3,Camp,Lpo,Fxyd2,Atp1a1,	0.132366	0.250316
mmu04918	Thyroid hormone synthesis	13	71	7691	Atf4,Hspa5,Prkcg,Adcy7,Creb5,Itpr3,Plcb4,Creb3l1,Atf2,Fxyd2,Slc26a4,Gpx1,Atp1a1,	0.136932	0.256411
mmu05332	Graft-versus-host disease	11	59	7691	Fas,Il1a,H2-T22,Il1b,Cd80,H2-T22,Cd86,H2-M2,H2-DMb2,Tnf,Il6,	0.145488	0.269789
mmu04915	Estrogen signaling pathway	17	98	7691	Atf4,Adcy7,Creb5,Mmp9,Hspa1a,Itpr3,Plcb4,Fos,Gper1,Creb3l1,Hsp90aa1,Atf2,Hbegf,Pik3cd,Hspa1b,Gnai3,Src,	0.148249	0.272266
mmu05410	Hypertrophic cardiomyopathy (HCM)	15	86	7691	Cacna1d,Prkag2,Edn1,Actg1,Itgb3,Itga4,Itgb7,Prkaa1,Tnf,Slc8a1,Tnnt2,Tnni3,Igf1,Itga10,Il6,	0.161628	0.294009
mmu05031	Amphetamine addiction	12	67	7691	Atf4,Cacna1d,Prkcg,Creb5,Ppp3ca,Fos,Creb3l1,Slc18a1,Atf2,Camk2g,Stx1a,Grin1,	0.168545	0.303699
mmu04974	Protein digestion and absorption	15	88	7691	Col4a2,Col4a5,Col15a1,Kcnn4,Col4a1,Slc6a19,Col5a3,Kcne3,Slc7a7,Slc3a2,Fxyd2,Col11a2,Slc8a1,Col14a1,Atp1a1,	0.187178	0.334121
mmu00620	Pyruvate metabolism	8	43	7691	Acat1,Acyp1,Akr1b7,Dld,Pcx,Me1,Aldh2,Me2,	0.191509	0.338688
mmu04666	Fc gamma R-mediated phagocytosis	15	89	7691	Prkcg,Pak1,Rac2,Marcks,Fcgr2b,Scin,Wasl,Asap3,Fcgr1,Gsn,Pik3cd,Marcksl1,Pip5k1c,Gab2,Syk,	0.200851	0.35195
mmu04912	GnRH signaling pathway	15	89	7691	Map3k2,Gnrh1,Atf4,Cacna1d,Adcy7,Mapk8,Itpr3,Plcb4,Mmp14,Hbegf,Map3k1,Camk2g,Mapk13,Src,Camk2d,	0.200851	0.358529
mmu04930	Type II diabetes mellitus	9	50	7691	Prkcz,Cacna1d,Mapk8,Mafa,Slc2a4,Pik3cd,Socs1,Tnf,Socs3,	0.205416	0.353464
mmu05221	Acute myeloid leukemia	10	57	7691	Myc,Pim1,Ccnd1,Stat3,Stat5a,Nfkb1,Ikbkg,Pik3cd,Rara,Cebpa,	0.216432	0.369095
mmu04014	Ras signaling pathway	35	230	7691	Pgf,Rab5a,Prkcg,Angpt2,Pak1,Rac2,Rapgef5,Mapk8,Pdgfb,Nfkb1,Rasal2,Bcl2l1,Tiam1,Ikbkg,Rgl2,Rasa2,Pla2g5,Vegfb,Csf1r,Rasgrp4,Rgl1,Gnb4,Efna1,Pik3cd,Rin1,Rel,Fgf11,Gab2,Rasgrp3,Rassf5,Ksr1,Csf1,Igf1,Grin1,Vegfc,	0.219281	0.370644
mmu00983	Drug metabolism - other enzymes	3	52	7691	Ugt1a6a,Tk1,Upp1,	0.225676	0.378105
mmu04612	Antigen processing and presentation	14	84	7691	Tap1,Rfxank,Psme2b,Hspa5,Cd74,Hspa1a,Ctsl,H2-T22,H2-T22,Hsp90aa1,H2-M2,Hspa1b,H2-DMb2,Tnf,	0.226088	0.375503
mmu03420	Nucleotide excision repair	8	45	7691	Xpc,Rfc5,Rfc4,Ercc1,Pole,Lig1,Pole2,Ddb2,	0.233952	0.385214
mmu03050	Proteasome	8	45	7691	Psme2b,Pomp,Psma6,Psma4,Psmd11,Psma1,Psma3,Psmd14,	0.233952	0.395441
mmu04390	Hippo signaling pathway	24	154	7691	Myc,Prkcz,Smad3,Fzd7,Id2,Ccnd1,Ccnd2,Tgfbr2,Actg1,Mob1b,Frmd6,Pard6b,Fzd8,Dlg3,Dlg4,Bmpr1a,Smad7,Gsk3b,Wwc1,Ccnd3,Lats1,Birc5,Smad2,Fzd5,	0.240067	0.388583
mmu04810	Regulation of actin cytoskeleton	33	218	7691	Itgam,Pak1,Rac2,Bdkrb1,Actg1,Braf,Pdgfb,Itgb3,Scin,Diaph2,Tiam1,Fgd3,Wasl,Arhgef12,Itga4,Itgal,Itgb7,Myh14,Iqgap3,Mylk2,Pfn2,Pxn,Chrm4,Gsn,Pik3cd,Dock1,Pip5k1c,Fgf11,Arhgef4,Src,Diaph3,Pikfyve,Itga10,	0.240966	0.386761
mmu04713	Circadian entrainment	16	99	7691	Rps6ka5,Prkg2,Cacna1d,Ryr1,Per3,Prkcg,Nos1,Adcy7,Itpr3,Plcb4,Fos,Gnb4,Camk2g,Gnai3,Camk2d,Grin1,	0.248081	0.394862
mmu04976	Bile secretion	12	72	7691	Abcb1a,Scarb1,Nr0b2,Adcy7,Abcb1b,Ephx1,Car2,Abcc2,Fxyd2,Aqp9,Abcc4,Atp1a1,	0.249975	0.394588
mmu01230	Biosynthesis of amino acids	13	80	7691	Eno3,Tha1,Cth,Cbs,Pgam2,Aldoc,Arg2,Ass1,Pfkm,Bcat1,Pcx,Prps2,Mat2a,	0.272763	0.427031
mmu04012	ErbB signaling pathway	14	87	7691	Myc,Cbl,Prkcg,Pak1,Mapk8,Braf,Stat5a,Hbegf,Camk2g,Pik3cd,Gsk3b,Cblb,Src,Camk2d,	0.275906	0.42844
mmu04370	VEGF signaling pathway	10	60	7691	Prkcg,Rac2,Ppp3ca,Hspb1,Pxn,Ptgs2,Pik3cd,Nfatc2,Mapk13,Src,	0.276688	0.426189
mmu00380	Tryptophan metabolism	8	47	7691	Cat,Acat1,Hadh,Il4i1,4930438A08Rik,Afmid,Aldh2,Aox2,	0.281081	0.429492
mmu04340	Hedgehog signaling pathway	3	49	7691	Rab23,Gsk3b,Stk36,	0.282853	0.428769
mmu00830	Retinol metabolism	7	88	7691	Ugt1a6a,Adh7,Retsat,Dhrs4,Cyp2s1,Rdh12,Aox2,	0.289884	0.435967
mmu04520	Adherens junction	12	75	7691	Sorbs1,Smad3,Rac2,Tgfbr2,Actg1,Wasl,Nectin1,Nectin3,Ptpn6,Ptprj,Src,Smad2,	0.307861	0.459386
mmu05416	Viral myocarditis	13	82	7691	Eif4g2,Ccnd1,Rac2,Icam1,Actg1,H2-T22,Cd40,Itgal,Cd80,H2-T22,Cd86,H2-M2,H2-DMb2,	0.31053	0.459776
mmu05215	Prostate cancer	14	89	7691	Atf4,Nfkbia,Ccnd1,Creb5,Pdgfb,Nfkb1,Ikbkg,Creb3l1,Hsp90aa1,Pik3cd,Gsk3b,E2f2,Cdk2,Igf1,	0.31224	0.458753
mmu04150	mTOR signaling pathway	10	62	7691	Ddit4,Rragd,Prkcg,Braf,Rps6ka2,Rragb,Pik3cd,Hif1a,Tnf,Igf1,	0.321308	0.468473
mmu01200	Carbon metabolism	17	111	7691	Eno3,G6pdx,Pgam2,Acat1,Acadm,Aldoc,Pcca,Gldc,Acads,Pfkm,Dld,Amt,Pcx,Prps2,Esd,Me1,Me2,	0.330368	0.478033
mmu00564	Glycerophospholipid metabolism	14	91	7691	Etnk1,Mboat1,Pld3,Cds2,Gpat3,Lpcat4,Pla2g5,Gpd2,Adprm,Dgkg,Phospho1,Dgkh,Pnpla7,Lpin1,	0.350963	0.504015
mmu04670	Leukocyte transendothelial migration	18	121	7691	Itgam,Prkcg,Rac2,Icam1,Mmp9,Actg1,Itga4,Itgal,Nox3,Pxn,Pik3cd,Cybb,Pecam1,Rassf5,Mapk13,Gnai3,Cxcr4,Cldn11,	0.381316	0.543517
mmu04120	Ubiquitin mediated proteolysis	21	143	7691	Rhobtb1,Cbl,Ube2c,Ube2d2a,Cul5,Trip12,Skp2,Cdc20,Ube4a,Map3k1,Nedd4l,Cblb,Socs1,Uba7,Smurf1,Brca1,Rfwd2,Anapc13,Socs3,Ddb2,Cdc27,	0.387744	0.548586
mmu04530	Tight junction	20	138	7691	Prkcz,Hcls1,Prkcg,Amotl1,Actg1,Pard6b,Myh3,Epb41l1,Map3k20,Myh14,Sptbn1,Cask,Epb41l2,Tjp2,Gnai3,Prkch,Src,Cldn11,Tjp3,Myh7b,	0.426915	0.599564
mmu05213	Endometrial cancer	4	52	7691	Myc,Ccnd1,Pik3cd,Gsk3b,	0.449795	0.627087
mmu00240	Pyrimidine metabolism	15	103	7691	Dctpp1,Prim1,Ak3,Rrm2,Cmpk2,Dut,Pole,Txnrd1,Pole2,Nme3,Tk1,Nme4,Nt5c3,Rrm1,Upp1,	0.45246	0.626231
mmu04972	Pancreatic secretion	10	105	7691	Atp2a3,Rab3d,Prkcg,Adcy7,Itpr3,Plcb4,Pla2g5,Car2,Fxyd2,Atp1a1,	0.486593	0.668627
mmu05206	MicroRNAs in cancer	37	270	7691	Abcb1a,Rps6ka5,Notch2,Myc,Ddit4,Bcl2l11,Tnc,Cd44,Pim1,Ccnd1,Prkcg,Stat3,Cdca5,Ccnd2,Mmp9,Marcks,Pdgfb,Itgb3,Nfkb1,Cdc25b,Abcb1b,Slc7a1,Cdk6,Ptgs2,Bmf,Thbs1,Cdc25c,Socs1,Brca1,Notch4,E2f2,Plau,Notch1,Pdcd4,Stmn1,Kif23,Zeb2,	0.512549	0.699263
mmu04650	Natural killer cell mediated cytotoxicity	21	150	7691	Fas,Nfatc1,Lcp2,Sh3bp2,Prkcg,Pak1,Rac2,Icam1,Ppp3ca,Braf,H2-T22,Itgal,H2-T22,Ptpn6,Pik3cd,Icam2,H2-M2,Nfatc2,Tnf,Syk,Csf2,	0.512565	0.694326
mmu05100	Bacterial invasion of epithelial cells	11	77	7691	Cbl,Hcls1,Cav2,Actg1,Wasl,8-Sep,Pxn,Pik3cd,Cblb,Dock1,Src,	0.523613	0.704297
mmu04725	Cholinergic synapse	16	114	7691	Atf4,Cacna1d,Jak2,Prkcg,Adcy7,Creb5,Itpr3,Plcb4,Fos,Creb3l1,Chrm4,Gnb4,Camk2g,Pik3cd,Gnai3,Camk2d,	0.533493	0.712567
mmu00230	Purine metabolism	24	174	7691	Pde4a,Prim1,Fhit,Urah,Pde4c,Adcy7,Rrm2,Pde4b,Adssl1,Gm45837,Pde6b,Gda,Pole,Adprm,Pde7b,Pole2,Nme3,Ak1,Prps2,Ampd3,Nme4,Nt5c3,Gmpr,Rrm1,	0.542259	0.719246
mmu04932	Non-alcoholic fatty liver disease (NAFLD)	22	160	7691	Fas,Bcl2l11,Atf4,Il1a,Prkag2,Il6ra,Mapk8,Nfkb1,Il1b,Prkaa1,mt-Co2,Pik3cd,Gsk3b,mt-Cytb,Tnf,Ddit3,Ern1,Socs3,Ndufv3,Cebpa,Mlx,Il6,	0.560735	0.738624
mmu00860	Porphyrin and chlorophyll metabolism	6	43	7691	Fth1,Ftl1,Ftl1,Cp,Blvrb,Hmox1,	0.588782	0.770255
mmu05012	Parkinson's disease	15	143	7691	Uchl1,Apaf1,mt-Nd6,mt-Nd3,mt-Nd4,mt-Nd5,mt-Nd4l,Slc18a1,mt-Co2,mt-Cytb,Uba7,mt-Nd1,Ndufv3,Pink1,mt-Nd2,	0.598509	0.777654
mmu04726	Serotonergic synapse	14	134	7691	Dusp1,Cacna1d,Prkcg,Braf,Alox15,Itpr3,Plcb4,Slc18a1,Ptgs2,Gnb4,Htr1b,Alox5,Gnai3,Ptgs1,	0.607564	0.784085
mmu00190	Oxidative phosphorylation	15	142	7691	mt-Nd6,Atp6v1h,Ppa2,mt-Nd3,Atp6v1c1,Cox17,mt-Nd4,mt-Nd5,mt-Nd4l,mt-Co2,Lhpp,mt-Cytb,mt-Nd1,Ndufv3,mt-Nd2,	0.618641	0.793022
mmu00350	Tyrosine metabolism	6	44	7691	Aoc2,Fahd1,Adh7,Il4i1,Mettl6,Aox2,	0.627702	0.799274
mmu04720	Long-term potentiation	9	66	7691	Atf4,Prkcg,Ppp3ca,Braf,Itpr3,Plcb4,Rps6ka2,Camk2g,Grin1,	0.629674	0.796476
mmu05214	Glioma	9	66	7691	Ccnd1,Prkcg,Braf,Pdgfb,Cdk6,Camk2g,Pik3cd,E2f2,Igf1,	0.629674	0.818148
mmu04727	GABAergic synapse	9	90	7691	Cacna1d,Prkcg,Adcy7,Slc38a1,Gabrr2,Gnb4,Plcl1,Gnai3,Src,	0.631625	0.7885
mmu04070	Phosphatidylinositol signaling system	11	81	7691	Inpp4a,Prkcg,Cds2,Itpr3,Plcb4,Dgkg,Pik3cd,Pip5k1c,Pi4k2b,Dgkh,Pikfyve,	0.635198	0.78781
mmu05217	Basal cell carcinoma	5	55	7691	Fzd7,Fzd8,Gsk3b,Stk36,Fzd5,	0.636389	0.784195
mmu04728	Dopaminergic synapse	18	134	7691	Atf4,Cacna1d,Prkcg,Creb5,Ppp3ca,Mapk8,Itpr3,Plcb4,Fos,Creb3l1,Slc18a1,Atf2,Gnb4,Camk2g,Gsk3b,Mapk13,Gnai3,Camk2d,	0.645737	0.790614
mmu04971	Gastric acid secretion	10	74	7691	Prkcg,Adcy7,Itpr3,Plcb4,Mylk2,Camk2g,Car2,Gnai3,Camk2d,Atp1a1,	0.648064	0.788409
mmu04723	Retrograde endocannabinoid signaling	14	104	7691	Cacna1d,Prkcg,Adcy7,Faah,Mapk8,Itpr3,Plcb4,Slc17a8,Gabrr2,Ptgs2,Gnb4,Daglb,Mapk13,Gnai3,	0.650072	0.785846
mmu05414	Dilated cardiomyopathy	12	90	7691	Cacna1d,Adcy7,Actg1,Itgb3,Itga4,Itgb7,Tnf,Slc8a1,Tnnt2,Tnni3,Igf1,Itga10,	0.677886	0.814316
mmu04261	Adrenergic signaling in cardiomyocytes	20	151	7691	Rps6ka5,Adrb2,Atf4,Cacna1d,Adcy7,Creb5,Plcb4,Creb3l1,Atf2,Camk2g,Pik3cd,Crem,Fxyd2,Mapk13,Gnai3,Slc8a1,Tnnt2,Tnni3,Camk2d,Atp1a1,	0.684695	0.817355
mmu04730	Long-term depression	8	61	7691	Prkg2,Ryr1,Prkcg,Nos1,Itpr3,Plcb4,Gnai3,Igf1,	0.710117	0.842436
mmu04724	Glutamatergic synapse	15	115	7691	Slc1a2,Cacna1d,Prkcg,Adcy7,Ppp3ca,Homer1,Slc38a1,Itpr3,Plcb4,Slc17a8,Dlg4,Gnb4,Gnai3,Grik5,Grin1,	0.736146	0.867926
mmu04721	Synaptic vesicle cycle	8	62	7691	Stx2,Atp6v1h,Atp6v1c1,Ap2b1,Slc17a8,Slc18a1,Unc13a,Stx1a,	0.744644	0.872558
mmu04141	Protein processing in endoplasmic reticulum	19	169	7691	Atf4,Hspa5,Ube2d2a,Erp29,Man1c1,Sec24a,Hsph1,Mapk8,Ppp1r15a,Hspa4l,Hspa1a,Hsp90aa1,Sec61g,Dnajc1,Hspa1b,Ddit3,Wfs1,Ern1,Ssr1,	0.753096	0.877082
mmu00590	Arachidonic acid metabolism	12	93	7691	Ptges,Ggt1,Cbr2,Alox15,Pla2g5,Ptgs2,Tbxas1,Ltc4s,Cbr3,Alox5,Gpx1,Ptgs1,	0.761947	0.882011
mmu00270	Cysteine and methionine metabolism	5	40	7691	Cth,Cbs,Il4i1,4930438A08Rik,Mat2a,	0.767395	0.882967
mmu05211	Renal cell carcinoma	7	68	7691	Egln3,Pak1,Braf,Pdgfb,Arnt,Pik3cd,Hif1a,	0.773758	0.884956
mmu05032	Morphine addiction	10	93	7691	Pde4a,Prkcg,Pde4c,Adcy7,Pde4b,Gm45837,Gabrr2,Gnb4,Pde7b,Gnai3,	0.778629	0.885227
mmu00600	Sphingolipid metabolism	6	48	7691	Ugcg,Cers6,Smpd2,Kdsr,Sgms2,Gba,	0.786644	0.889047
mmu04664	Fc epsilon RI signaling pathway	9	71	7691	Lcp2,Rac2,Mapk8,Pik3cd,Gab2,Tnf,Mapk13,Syk,Csf2,	0.791496	0.889269
mmu05204	Chemical carcinogenesis	10	92	7691	Adh7,Mgst2,Mgst3,Arnt,Gstt3,Ptgs2,Ephx1,Gsta2,Gstt1,Gsta1,	0.80648	0.900805
mmu00510	N-Glycan biosynthesis	5	50	7691	Man1c1,Alg10b,Alg2,St6gal1,Alg11,	0.814797	0.904803
mmu00310	Lysine degradation	6	49	7691	Acat1,Suv39h1,Plod1,Hadh,Kmt5c,Aldh2,	0.826641	0.91265
mmu05010	Alzheimer's disease	23	181	7691	Fas,Atp2a3,Apoe,Cacna1d,Apaf1,Nos1,Cdk5r1,Ppp3ca,Itpr3,Apbb1,Plcb4,Il1b,Ide,Lpl,mt-Co2,Gsk3b,Psen1,mt-Cytb,Tnf,Lrp1,Ern1,Ndufv3,Grin1,	0.826868	0.907654
mmu04913	Ovarian steroidogenesis	6	58	7691	Scarb1,Gdf9,Adcy7,Ptgs2,Alox5,Igf1,	0.828479	0.904225
mmu05223	Non-small cell lung cancer	7	57	7691	Fhit,Ccnd1,Prkcg,Cdk6,Pik3cd,Rassf5,E2f2,	0.838847	0.910339
mmu00565	Ether lipid metabolism	4	41	7691	Pld3,Lpcat4,Pla2g5,Pafah1b3,	0.839385	0.905778
mmu05412	Arrhythmogenic right ventricular cardiomyopathy (ARVC)	8	74	7691	Cacna1d,Gja1,Actg1,Itgb3,Itga4,Itgb7,Slc8a1,Itga10,	0.848846	0.91084
mmu05320	Autoimmune thyroid disease	9	73	7691	Fas,H2-T22,Cd40,Cd80,H2-T22,Cd86,H2-M2,H2-DMb2,Il10,	0.857023	0.914477
mmu04020	Calcium signaling pathway	23	183	7691	Adrb2,Atp2a3,Adora2a,Phka2,Cacna1d,Ryr1,Prkcg,Nos1,Adcy7,Ppp3ca,Bdkrb1,Itpr3,Nos2,Plcb4,Ptger3,Mylk2,Camk2g,Ptafr,Adora2b,Slc8a1,Camk2d,Grin1,Ptger1,	0.867755	0.920784
mmu05218	Melanoma	8	73	7691	Ccnd1,Braf,Pdgfb,Cdk6,Pik3cd,Fgf11,E2f2,Igf1,	0.880902	0.929571
mmu00982	Drug metabolism - cytochrome P450	8	66	7691	Adh7,Mgst2,Mgst3,Gstt3,Gsta2,Gstt1,Aox2,Gsta1,	0.88342	0.927106
mmu04270	Vascular smooth muscle contraction	17	137	7691	Adora2a,Cacna1d,Prkcg,Acta2,Adm,Adcy7,Edn1,Ptgir,Braf,Itpr3,Plcb4,Calcrl,Arhgef12,Pla2g5,Mylk2,Adora2b,Prkch,	0.894531	0.933636
mmu00010	Glycolysis / Gluconeogenesis	8	67	7691	Eno3,Pgam2,Adh7,Aldoc,Pfkm,Dld,Aldh2,Galm,	0.917945	0.952867
mmu04260	Cardiac muscle contraction	9	80	7691	Cacna1d,mt-Co2,mt-Cytb,Fxyd2,Cox4i2,Slc8a1,Tnnt2,Tnni3,Atp1a1,	0.918125	0.947902
mmu04961	Endocrine and other factor-regulated calcium reabsorption	6	55	7691	Prkcg,Plcb4,Ap2b1,Fxyd2,Slc8a1,Atp1a1,	0.93875	0.963985
mmu04962	Vasopressin-regulated water reabsorption	5	44	7691	Aqp3,Rab5a,Creb5,Arhgdig,Creb3l1,	0.94094	0.961067
mmu04916	Melanogenesis	12	100	7691	Fzd7,Prkcg,Adcy7,Edn1,Fzd8,Plcb4,Creb3l1,Camk2g,Gsk3b,Gnai3,Fzd5,Camk2d,	0.96022	0.975543
mmu04910	Insulin signaling pathway	17	143	7691	Sorbs1,Prkcz,Cbl,Phka2,Prkag2,Prkar1b,Ppp1r3f,Mapk8,Braf,Pygl,Prkaa1,Slc2a4,Pik3cd,Gsk3b,Cblb,Socs1,Socs3,	0.963592	0.973789
mmu04973	Carbohydrate digestion and absorption	5	45	7691	Cacna1d,Pik3cd,Fxyd2,Slc37a4,Atp1a1,	0.983394	0.98857
mmu00562	Inositol phosphate metabolism	7	61	7691	Inpp4a,Plcb4,Ipmk,Pik3cd,Pip5k1c,Pi4k2b,Pikfyve,	0.985603	0.985603
