# Supplementary material for: Schistosoma japonicum extracellular vesicle miRNA cargo regulates host macrophage functions facilitating parasitism
Source: PLoS Pathog. 2019 Jun 4;15(6):e1007817. doi: 10.1371/journal.ppat.1007817 (PMC6548406; doi:10.1371/journal.ppat.1007817)
Supplement: S4 Table — (XLSX) [file ppat.1007817.s016.xlsx]

## Sheet: S4 Table
	S4 Table List of the primers used for qPCR in the study
	Names	Sequences	Purposes
	Traf5	Forward: ACTCGTGTCCTGCGTA	RAW264.7 cells
		Reverse: GCTTTCCTTCTGTTCG
	Tollip	Forward: TGGACCCTTACTGCCGTCT	RAW264.7 cells
		Reverse: CCACTCAGGCTATACCACTCG
	TNF-α	Forward: ACCAGGAGAAAGTCAACC	RAW264.7 cells
		Reverse: AGAGCAATGACTCCAAAG
	Tnfrsf5	Forward: GCTATGGGGCTGCTTGTTG	RAW264.7 cells
		Reverse: ATGGGTGGCATTGGGTCTT
	Tnfrsf1b	Forward: GTCTTGACACCCTACAAACCG	RAW264.7 cells
		Reverse: ACAGCACATCTGAGCCTTCC
	Tlr1	Forward: ATAGGCAGGGCATCAAAGG	RAW264.7 cells
		Reverse: TATCATAAAGAGGCCAAACGC
	Traf1	Forward: CAGCTCAGCCCCTGATGAAA	RAW264.7 cells
		Reverse: AACACCTGCAAAGGGACACA
	P38	Forward: GAGGTGCCCGAACGATAC	RAW264.7 cells
		Reverse: TTTGGCGTGAATGATGGA
	Nfkbia	Forward: CTGGTTTCGCTCTTGTT	RAW264.7 cells
		Reverse: CTCGGGTAGCATCTGG
	Nfkb1	Forward: TGGAGGCATGTTCGGTAGTGG	RAW264.7 cells
		Reverse: AGGCGATGGGTTCCGTCTTG
	Nfatc1	Forward: CACTCCACCCACTTCT	RAW264.7 cells
		Reverse: GATACTGCTCGCAAAA
	Mapk13	Forward: ACCACCCAGGTAACAGAGGT	RAW264.7 cells
		Reverse: TGGACGAATGGAAACAACAC
	Irf7	Forward: CAGGGCGTTTTATCTTGCG	RAW264.7 cells
		Reverse: CAGACTCGGATTCCAGTATGTG
	IL-6	Forward: ACCACTCCCAACAGACCTGTCT	RAW264.7 cells
		Reverse: TTTCTCATTTCCACGATTTCCC
	IL-1β	Forward: TTCAAATCTCACAGCAGCACAT	RAW264.7 cells
		Reverse: ACAGCTTCTCCACAGCCACAAT
	Ikbkg	Forward: TTCCAAGACTACGACAGCCACA	RAW264.7 cells
		Reverse: GCCGCTTCCTCATATCCTCAAT
	Cflar	Forward: GGGCGAAGTAAAGAGCCAAGA	RAW264.7 cells
		Reverse: ACGGATGTGCGGAGGTAAAA
	Ccl5	Forward: CTCGAAGGAACCGCCAAGTG	RAW264.7 cells
		Reverse: GCCCATTTTCCCAGGACCGA
	Lif	Forward: GCCTCCCTGACCAATA	RAW264.7 cells
		Reverse: ACAGACGGCAAAGCAC
	Prtg	Forward: TTGGCAGTGAACAAATACG	RAW264.7 cells
		Reverse: GACTGGCTATAATGGTTGG
	Fam212b	Forward: ACAGGGGACAGAGTGGGTG	RAW264.7 cells
		Reverse: AAAATGTTTGCGGTTAGGG
	F11r	Forward: CCCGAGAACGAGTCCATCAA	RAW264.7 cells
		Reverse: CTCCATTGTCCTTCCGGGTC
	Pros1	Forward: TTCCGTGTTGGCTCATTCC	RAW264.7 cells
		Reverse: TCTGAGGTCAGGATAAGCATTAGCT
	Gnptab	Forward: TGCCCACCCTGCTTACTTTAT	RAW264.7 cells
		Reverse: GGGGTGGGTAGGCAGTGT
	Adcy7	Forward: TGTCAGCCATTGAGGGTC	RAW264.7 cells
		Reverse: GCACAGGCGAAGTCGTAG
	Pik1	Forward: GGGACCTCAAGCTAGGCAAC	RAW264.7 cells
		Reverse: GCTTGCCCACTAGCAAGGTA
	IL-10	Forward: TTCAAACAAAGGACCAGC	RAW264.7 cells
		Reverse: TTCACAGGGGAGAAATCG
	Arg-1	Forward: CAGAAGAATGGAAGAGTCAG	RAW264.7 cells
		Reverse: CAGATATGCAGGGAGTCACC
	iNOS	Forward: GCCACCAACAATGGCAACA	RAW264.7 cells
		Reverse: CGTACCGGATGAGCTGTGAATT
	IL-12	Forward: TTCTAGACAAGGGCATGCTG	RAW264.7 cells
		Reverse: CGTACCGGATGAGCTGTGAATT
	GAPDH	Forward: CAACTTTGGCATTGTGGAAGG	RAW264.7 cells
		Reverse: ACACATTGGGGGTAGGAACAC
	Pros1	Forward: CCCTGGAGGTTACACTTG	THP-1 cells
		Reverse: TCCTTTCTTCCCATCACA
	Prtg	Forward:TCCTTTCTTCCCATCACA	THP-1 cells
		Reverse: TAGGGGCTTTCACGCT
	F11r	Forward:ACTCGGGCTTTTCTTCTC	THP-1 cells
		Reverse: TAACTGTAGGCTTGGATGG
	Fam212b	Forward:ACTCGGGCTTTTCTTCTC	THP-1 cells
		Reverse: TAACTGTAGGCTTGGATGG
	Gnptab	Forward:CAGAACTTATCAGCGAGCC	THP-1 cells
		Reverse: CAGAACTTATCAGCGAGCC
	Nfatc1	Forward:GCGTGACCGACGACTC	THP-1 cells
		Reverse: CCGCCCTTCCTGATGT
	β-Actin	Forward: CCCTGAGGCTCTTTTC	THP-1 cells
		Reverse: AGGTCTTTGCGGATGT
