# Supplementary material for: Schistosoma japonicum extracellular vesicle miRNA cargo regulates host macrophage functions facilitating parasitism
Source: PLoS Pathog. 2019 Jun 4;15(6):e1007817. doi: 10.1371/journal.ppat.1007817 (PMC6548406; doi:10.1371/journal.ppat.1007817)
Supplement: S5 Table — (XLSX) [file ppat.1007817.s017.xlsx]

## Sheet: S5 Table
	S5 Table List of putative targets of SjEV miR-125b and bantam in down-regulated mRNAs
miR-125b	ENSMUSG00000000552	Zfp385a
miR-125b	ENSMUSG00000000594	Gm2a
miR-125b	ENSMUSG00000000876	Pxmp4
miR-125b	ENSMUSG00000001517	Foxm1
miR-125b	ENSMUSG00000001768	Rin2
miR-125b	ENSMUSG00000002032	Tmem25
miR-125b	ENSMUSG00000002107	Celf2
miR-125b	ENSMUSG00000002504	Slc9a3r2
miR-125b	ENSMUSG00000002910	Arrdc2
miR-125b	ENSMUSG00000003153	Slc2a3
miR-125b	ENSMUSG00000003344	Btbd2
miR-125b	ENSMUSG00000003546	Klc4
miR-125b	ENSMUSG00000004698	Hdac9
miR-125b	ENSMUSG00000005043	Sgsh
miR-125b	ENSMUSG00000006221	Hspb7
miR-125b	ENSMUSG00000006567	Atp7b
miR-125b	ENSMUSG00000009394	Syn2
miR-125b	ENSMUSG00000009654	Oit3
miR-125b	ENSMUSG00000011263	Exoc3l2
miR-125b	ENSMUSG00000011884	Gltp
miR-125b	ENSMUSG00000013033	Adgrl1
miR-125b	ENSMUSG00000013419	Zfp651
miR-125b	ENSMUSG00000015217	Hmgb3
miR-125b	ENSMUSG00000015944	Gatsl2
miR-125b	ENSMUSG00000017499	Cdc6
miR-125b	ENSMUSG00000017734	Dbndd2
miR-125b	ENSMUSG00000018381	Abi3
miR-125b	ENSMUSG00000018727	Cpsf4l
miR-125b	ENSMUSG00000018983	E2f2
miR-125b	ENSMUSG00000019066	Rab3d
miR-125b	ENSMUSG00000019080	Mfsd3
miR-125b	ENSMUSG00000019990	Pde7b
miR-125b	ENSMUSG00000020185	E2f7
miR-125b	ENSMUSG00000020399	Havcr2
miR-125b	ENSMUSG00000020493	Prr11
miR-125b	ENSMUSG00000020658	Efr3b
miR-125b	ENSMUSG00000020788	Atp2a3
miR-125b	ENSMUSG00000020836	Coro6
miR-125b	ENSMUSG00000020863	Luc7l3
miR-125b	ENSMUSG00000020883	Fbxl20
miR-125b	ENSMUSG00000021175	Cdca7l
miR-125b	ENSMUSG00000021185	9030617O03Rik
miR-125b	ENSMUSG00000021253	Tgfb3
miR-125b	ENSMUSG00000021451	Sema4d
miR-125b	ENSMUSG00000021460	Auh
miR-125b	ENSMUSG00000021556	Golm1
miR-125b	ENSMUSG00000021573	Tppp
miR-125b	ENSMUSG00000021990	Spata13
miR-125b	ENSMUSG00000022178	Ajuba
miR-125b	ENSMUSG00000022358	Fbxo32
miR-125b	ENSMUSG00000022389	Tef
miR-125b	ENSMUSG00000022773	Ypel1
miR-125b	ENSMUSG00000022802	Lmln
miR-125b	ENSMUSG00000022861	Dgkg
miR-125b	ENSMUSG00000022885	St6gal1
miR-125b	ENSMUSG00000022912	Pros1
miR-125b	ENSMUSG00000023755	Rhebl1
miR-125b	ENSMUSG00000023993	Treml1
miR-125b	ENSMUSG00000024019	Cmtr1
miR-125b	ENSMUSG00000024039	Cbs
miR-125b	ENSMUSG00000024206	Rfx2
miR-125b	ENSMUSG00000024451	Arap3
miR-125b	ENSMUSG00000024524	Gnal
miR-125b	ENSMUSG00000024905	Mtl5
miR-125b	ENSMUSG00000024948	Map4k2
miR-125b	ENSMUSG00000024962	Vegfb
miR-125b	ENSMUSG00000024968	Rcor2
miR-125b	ENSMUSG00000025194	Abcc2
miR-125b	ENSMUSG00000025207	Sema4g
miR-125b	ENSMUSG00000025510	Cd151
miR-125b	ENSMUSG00000025577	Cbx2
miR-125b	ENSMUSG00000026126	Ptpn18
miR-125b	ENSMUSG00000026196	Bard1
miR-125b	ENSMUSG00000026315	Serpinb8
miR-125b	ENSMUSG00000026389	Steap3
miR-125b	ENSMUSG00000026430	Rassf5
miR-125b	ENSMUSG00000026458	Ppfia4
miR-125b	ENSMUSG00000026669	Mcm10
miR-125b	ENSMUSG00000026683	Nuf2
miR-125b	ENSMUSG00000026764	Kif5c
miR-125b	ENSMUSG00000026879	Gsn
miR-125b	ENSMUSG00000026932	Nacc2
miR-125b	ENSMUSG00000027009	Itga4
miR-125b	ENSMUSG00000027293	Ehd4
miR-125b	ENSMUSG00000027312	Atrn
miR-125b	ENSMUSG00000027326	Casc5
miR-125b	ENSMUSG00000027331	Knstrn
miR-125b	ENSMUSG00000027339	Rassf2
miR-125b	ENSMUSG00000027489	Necab3
miR-125b	ENSMUSG00000027496	Aurka
miR-125b	ENSMUSG00000027883	Gpsm2
miR-125b	ENSMUSG00000027947	Il6ra
miR-125b	ENSMUSG00000028459	Cd72
miR-125b	ENSMUSG00000028581	Laptm5
miR-125b	ENSMUSG00000028678	Kif2c
miR-125b	ENSMUSG00000028988	Ctnnbip1
miR-125b	ENSMUSG00000029022	Miip
miR-125b	ENSMUSG00000029033	Acap3
miR-125b	ENSMUSG00000029192	Tbc1d14
miR-125b	ENSMUSG00000029338	Antxr2
miR-125b	ENSMUSG00000029361	Nos1
miR-125b	ENSMUSG00000029363	Rfc5
miR-125b	ENSMUSG00000029428	Stx2
miR-125b	ENSMUSG00000029438	Bcl7a
miR-125b	ENSMUSG00000029452	Tmem116
miR-125b	ENSMUSG00000029471	Camkk2
miR-125b	ENSMUSG00000029545	Acads
miR-125b	ENSMUSG00000029570	Lfng
miR-125b	ENSMUSG00000029616	Erp29
miR-125b	ENSMUSG00000029910	Mad2l1
miR-125b	ENSMUSG00000030091	Nup210
miR-125b	ENSMUSG00000030134	Rasgef1a
miR-125b	ENSMUSG00000030589	Rasgrp4
miR-125b	ENSMUSG00000030782	Tgfb1i1
miR-125b	ENSMUSG00000031070	Mrgprf
miR-125b	ENSMUSG00000031482	Slc25a15
miR-125b	ENSMUSG00000031574	Star
miR-125b	ENSMUSG00000031629	Cenpu
miR-125b	ENSMUSG00000031785	Adgrg1
miR-125b	ENSMUSG00000031803	B3gnt3
miR-125b	ENSMUSG00000031951	Tmem231
miR-125b	ENSMUSG00000032024	Clmp
miR-125b	ENSMUSG00000032036	Kirrel3
miR-125b	ENSMUSG00000032086	Bace1
miR-125b	ENSMUSG00000032089	Il10ra
miR-125b	ENSMUSG00000032135	Mcam
miR-125b	ENSMUSG00000032344	Mb21d1
miR-125b	ENSMUSG00000032370	Lactb
miR-125b	ENSMUSG00000032373	Car12
miR-125b	ENSMUSG00000032411	Tfdp2
miR-125b	ENSMUSG00000032470	Mras
miR-125b	ENSMUSG00000032589	Bsn
miR-125b	ENSMUSG00000032741	Tpcn1
miR-125b	ENSMUSG00000032782	Cntrob
miR-125b	ENSMUSG00000032849	Abcc4
miR-125b	ENSMUSG00000032875	Arhgef17
miR-125b	ENSMUSG00000033016	Nfatc1
miR-125b	ENSMUSG00000033033	Calhm2
miR-125b	ENSMUSG00000033610	Pank1
miR-125b	ENSMUSG00000033632	AW554918
miR-125b	ENSMUSG00000033781	Asb13
miR-125b	ENSMUSG00000034206	Polq
miR-125b	ENSMUSG00000034413	Neurl1b
miR-125b	ENSMUSG00000034487	Kdelc2
miR-125b	ENSMUSG00000034614	Pik3ip1
miR-125b	ENSMUSG00000034799	Unc13a
miR-125b	ENSMUSG00000034926	Dhcr24
miR-125b	ENSMUSG00000035273	Hpse
miR-125b	ENSMUSG00000035311	Gnptab
miR-125b	ENSMUSG00000035390	Brsk1
miR-125b	ENSMUSG00000035547	Capn5
miR-125b	ENSMUSG00000035891	Cerk
miR-125b	ENSMUSG00000035914	Cd276
miR-125b	ENSMUSG00000036030	Prtg
miR-125b	ENSMUSG00000036555	Iqce
miR-125b	ENSMUSG00000036578	Fxyd7
miR-125b	ENSMUSG00000036918	Ttc7
miR-125b	ENSMUSG00000036995	Asap3
miR-125b	ENSMUSG00000037151	Lrrc20
miR-125b	ENSMUSG00000037235	Mxd4
miR-125b	ENSMUSG00000037266	Rsrp1
miR-125b	ENSMUSG00000037306	Man1c1
miR-125b	ENSMUSG00000037509	Arhgef4
miR-125b	ENSMUSG00000037731	Themis2
miR-125b	ENSMUSG00000037936	Scarb1
miR-125b	ENSMUSG00000038068	Rnf144b
miR-125b	ENSMUSG00000038178	Slc43a2
miR-125b	ENSMUSG00000038224	Serpinf2
miR-125b	ENSMUSG00000038235	F11r
miR-125b	ENSMUSG00000038244	Mical2
miR-125b	ENSMUSG00000038618	Rassf7
miR-125b	ENSMUSG00000038781	Stap2
miR-125b	ENSMUSG00000038816	Ctnnal1
miR-125b	ENSMUSG00000038893	Fam117a
miR-125b	ENSMUSG00000039137	Whrn
miR-125b	ENSMUSG00000039206	Daglb
miR-125b	ENSMUSG00000039485	Tspyl4
miR-125b	ENSMUSG00000039630	Hnrnpu
miR-125b	ENSMUSG00000039936	Pik3cd
miR-125b	ENSMUSG00000039976	Tbc1d16
miR-125b	ENSMUSG00000040093	Bmf
miR-125b	ENSMUSG00000040249	Lrp1
miR-125b	ENSMUSG00000040276	Pacsin1
miR-125b	ENSMUSG00000040703	Cyp2s1
miR-125b	ENSMUSG00000041607	Mbp
miR-125b	ENSMUSG00000041779	Tram2
miR-125b	ENSMUSG00000042111	Ccdc115
miR-125b	ENSMUSG00000042116	Vwa1
miR-125b	ENSMUSG00000042616	Oscp1
miR-125b	ENSMUSG00000042644	Itpr3
miR-125b	ENSMUSG00000042724	Map3k9
miR-125b	ENSMUSG00000042826	Fgf11
miR-125b	ENSMUSG00000042978	Sbk1
miR-125b	ENSMUSG00000043051	Disc1
miR-125b	ENSMUSG00000043079	Synpo
miR-125b	ENSMUSG00000043155	Hpdl
miR-125b	ENSMUSG00000043298	Smco3
miR-125b	ENSMUSG00000044066	Cep68
miR-125b	ENSMUSG00000044469	Tnfaip8l1
miR-125b	ENSMUSG00000045065	9930022D16Rik
miR-125b	ENSMUSG00000045691	Thtpa
miR-125b	ENSMUSG00000046410	Kcnk6
miR-125b	ENSMUSG00000046442	Ppm1e
miR-125b	ENSMUSG00000046722	Cdc42se1
miR-125b	ENSMUSG00000046768	Rhoj
miR-125b	ENSMUSG00000046826	Fam187b
miR-125b	ENSMUSG00000047003	Zfp41
miR-125b	ENSMUSG00000047409	Ctdspl
miR-125b	ENSMUSG00000047443	Fam132b
miR-125b	ENSMUSG00000047492	Inhbe
miR-125b	ENSMUSG00000048012	Zfp473
miR-125b	ENSMUSG00000048232	Fbxo10
miR-125b	ENSMUSG00000048458	Fam212b
miR-125b	ENSMUSG00000048897	Zfp710
miR-125b	ENSMUSG00000050592	Fam78a
miR-125b	ENSMUSG00000050947	Amigo1
miR-125b	ENSMUSG00000051220	Ercc6l
miR-125b	ENSMUSG00000051339	2900026A02Rik
miR-125b	ENSMUSG00000052688	Rab7b
miR-125b	ENSMUSG00000053411	Cbx7
miR-125b	ENSMUSG00000054517	Trim65
miR-125b	ENSMUSG00000054520	Sh3bp2
miR-125b	ENSMUSG00000054619	Mettl7a1
miR-125b	ENSMUSG00000054723	Vmac
miR-125b	ENSMUSG00000055053	Nfic
miR-125b	ENSMUSG00000055865	Fam19a3
miR-125b	ENSMUSG00000056215	Lrguk
miR-125b	ENSMUSG00000056665	Them6
miR-125b	ENSMUSG00000057156	Homez
miR-125b	ENSMUSG00000057337	Chst3
miR-125b	ENSMUSG00000058396	Gpr182
miR-125b	ENSMUSG00000059791	Nrm
miR-125b	ENSMUSG00000059851	Suv420h2
miR-125b	ENSMUSG00000060261	Gtf2i
miR-125b	ENSMUSG00000061607	Mdc1
miR-125b	ENSMUSG00000062257	Opcml
miR-125b	ENSMUSG00000062510	Nsl1
miR-125b	ENSMUSG00000062585	Cnr2
miR-125b	ENSMUSG00000062646	Ganc
miR-125b	ENSMUSG00000062960	Kdr
miR-125b	ENSMUSG00000067825	Pex26
miR-125b	ENSMUSG00000068115	Ninl
miR-125b	ENSMUSG00000068129	Cst7
miR-125b	ENSMUSG00000068551	Zfp467
miR-125b	ENSMUSG00000068923	Syt11
miR-125b	ENSMUSG00000069520	Tmem19
miR-125b	ENSMUSG00000069892	9930111J21Rik2
miR-125b	ENSMUSG00000070337	Gpr179
miR-125b	ENSMUSG00000070891	Gm12689
miR-125b	ENSMUSG00000073418	C4b
miR-125b	ENSMUSG00000073792	Alg6
miR-125b	ENSMUSG00000074141	Il4i1
miR-125b	ENSMUSG00000074170	Plekhf1
miR-125b	ENSMUSG00000075590	Nrbp2
miR-125b	ENSMUSG00000079243	Xirp1
miR-125b	ENSMUSG00000035818	Plekhs1
miR-125b	ENSMUSG00000049971	Glt1d1
bantam	ENSMUSG00000002076	Hsf2bp
bantam	ENSMUSG00000048458	Fam212b
bantam	ENSMUSG00000050592	Fam78a
bantam	ENSMUSG00000036030	Prtg
bantam	ENSMUSG00000032024	Clmp
bantam	ENSMUSG00000021556	Golm1
bantam	ENSMUSG00000024921	Smarca2
bantam	ENSMUSG00000038178	Slc43a2
bantam	ENSMUSG00000089774	Slc5a3
bantam	ENSMUSG00000015944	Gatsl2
bantam	ENSMUSG00000026811	St6galnac6
bantam	ENSMUSG00000065954	Tacc1
