# Supplementary material for: Schistosoma japonicum extracellular vesicle miRNA cargo regulates host macrophage functions facilitating parasitism
Source: PLoS Pathog. 2019 Jun 4;15(6):e1007817. doi: 10.1371/journal.ppat.1007817 (PMC6548406; doi:10.1371/journal.ppat.1007817)
Supplement: S6 Table — (XLSX) [file ppat.1007817.s018.xlsx]

## Sheet: S6 Table
		S6 Table List of the primers used for miRNA target validation in the study
	Gene		Primers
	Clmp	Forward	caagcttggtaccgagctcggatccGAGCTCGTCCACCAGCCA
		Reverse	tttgactcccatggtggctggatccTGTGTGCAGCCTCACCTTTC
	Prtg	Forward	caagcttggtaccgagctcggatccTACATCATTCTAAGTCGTCTG
		Reverse	tttgactcccatggtggctggatccGTCTGAGGTAAAGGCAAG
	Fam212b	Forward	caagcttggtaccgagctcggatccGCGTGCCCAACCAGCATG
		Reverse	tttgactcccatggtggctggatccATTTCTAGGTTCACCCCAACCATC
	Pros1	Forward	gacggatcgggagatcttggaattcATTGAAATTTAAGTGTTTCATGTG
		Reverse	tttgactcccatggtggctggatccCTCTGTTTCCTGTTCTTC
	F11r	Forward	gacggatcgggagatcttggaattcTGAAGCGCAGCGTAGTTATG
		Reverse	tttgactcccatggtggctggatccAGCAACCCATGGCTGATTC
