# Supplementary material for: Schistosoma japonicum extracellular vesicle miRNA cargo regulates host macrophage functions facilitating parasitism
Source: PLoS Pathog. 2019 Jun 4;15(6):e1007817. doi: 10.1371/journal.ppat.1007817 (PMC6548406; doi:10.1371/journal.ppat.1007817)
Supplement: S7 Table — (XLSX) [file ppat.1007817.s019.xlsx]

## Sheet: S7 Table
	S7 Table List of miRNA mimics/anti-sense miRNA used in the study
	miRNAs	Sequences
	miR-125b mimics	UCCCUGAGACUGAUAAUUGCUC
	Anti-miR-125b	GAGCAAUUAUCAGUCUCAGGGA
	Scrambled miR-125b control	UUGUCUGCGACGAUAAUUGCUC
	Bantam mimics	UGAGAUCGCGAUUAAAGCU
	Anti-Bantam	AGCUUUAAUCGCGAUCUCA
	Scrambled Bantam control	UAGUUCAACGAUUAAAGCU
