# Supplementary material for: Schistosoma japonicum extracellular vesicle miRNA cargo regulates host macrophage functions facilitating parasitism
Source: PLoS Pathog. 2019 Jun 4;15(6):e1007817. doi: 10.1371/journal.ppat.1007817 (PMC6548406; doi:10.1371/journal.ppat.1007817)
Supplement: S8 Table — (XLSX) [file ppat.1007817.s020.xlsx]

## Sheet: S8 Table
		S8 Table List of siRNAs for miRNA target silencing in the study
	Gene IDs	siRNA names	Sequence（5'-3'）
	F11r	F11r-siRNA-257	Sense GGAGUGGAAGUUCGUCCAATT
			Antisense UUGGACGAACUUCCACUCCTT
		F11r-siRNA-581	Sense GGACGGGAUAUCCAUGCUUTT
			Antisense AAGCAUGGAUAUCCCGUCCTT
		F11r-siRNA-716	Sense CCAGGCCCAGAAUGGAUAUTT
			Antisense AUAUCCAUUCUGGGCCUGGTT
	Pros1	Pros1-siRNA-295	Sense GCAUUGAAGAACUCUGCAATT
			Antisense UUGCAGAGUUCUUCAAUGCTT
		Pros1-siRNA-425	Sense GCAGUCAGCUAAUGCUUAUTT
			Antisense AUAAGCAUUAGCUGACUGCTT
		Pros1-siRNA-879	Sense GCUCAACUGUGUGUCAAUUTT
			Antisense AAUUGACACACAGUUGAGCTT
	Prtg	Prtg-siRNA-784	Sense GCAGCUACUAUAGCUCAUATT
			Antisense UAUGAGCUAUAGUAGCUGCTT
		Prtg-siRNA-968	Sense GGAGCCGUCUUGAUCACAATT
			Antisense UUGUGAUCAAGACGGCUCCTT
		Prtg-siRNA-1053	Sense GCAGCAUGCUGGAGUGUAUTT
			Antisense AUACACUCCAGCAUGCUGCTT
	Fam212b	Fam212b-siRNA-211	Sense GCCUCAAACAGGAGCUGAUTT
			Antisense AUCAGCUCCUGUUUGAGGCTT
		Fam212b-siRNA-685	Sense GGCUAGAUUUACCAGAACUTT
			Antisense AGUUCUGGUAAAUCUAGCCTT
		Fam212b-siRNA-1047	Sense GACAUUAACACAGCUGUUUTT
			Antisense AAACAGCUGUGUUAAUGUCTT
	Clmp	Clmp-siRNA-568	Sense CCAGCCGUCAUGUCUACAATT
			Antisense UUGUAGACAUGACGGCUGGTT
		Clmp-siRNA-770	Sense GCCCAAGUGUGAGCUGGAATT
			Antisense UUCCAGCUCACACUUGGGCTT
		Clmp-siRNA-1361	Sense GCAGGCAUACAGCCUCAUATT
			Antisense UAUGAGGCUGUAUGCCUGCTT
	Control siRNA		Sense UGG CGA AUG GCC GGA CAC UCC TT
			Antisense GGA GUG UCC GGC CAU UCG CAA TT
